# Supplementary material for: PIM3-AMPK-HDAC4/5 axis restricts MuERVL-marked 2-cell-like state in embryonic stem cells
Source: Stem Cell Reports. 2022 Sep 22;17(10):2256–71. doi: 10.1016/j.stemcr.2022.08.009 (PMC9561635; doi:10.1016/j.stemcr.2022.08.009)
Supplement: Data S1 and S2. Differentially expressed genes after Pim3 knockout [file mmc2.xlsx]

## Sheet: Data S1
Data S1. Differentially expressed genes after Pim3 knockout
gene_name	baseMean	log2FoldChange	lfcSE	stat	p value	adjusted p	score
Gnai3	1791.29	-0.516078	0.266392	-1.93729	0.0527103	0.134805	-1.2781
Cdc45	1917.98	-0.676917	0.26413	-2.56282	0.0103827	0.038692	-1.98369
H19	412.234	0.266855	0.317113	0.841516	0.400059	0.572451	0.397876
Scml2	104.607	1.59239	0.459578	3.4649	0.000530429	0.00351352	3.27537
Narf	786.18	1.06467	0.241454	4.40941	1.04e-05	0.000133197	4.98442
Klf6	602.76	0.116384	0.293329	0.396769	0.691538	0.808961	0.160184
Scmh1	316.891	0.359912	0.278186	1.29378	0.195741	0.350533	0.708318
Cox5a	4018.17	-0.636239	0.252566	-2.5191	0.0117655	0.0427249	-1.92939
Tbx2	18.7313	3.29844	0.960638	3.43359	0.000595634	0.00388036	3.22502
Tbx4	22.8708	2.80137	0.837404	3.34531	0.000821918	0.0050515	3.08517
Ngfr	510.887	0.923113	0.27275	3.38446	0.000713186	0.00450757	3.1468
Wnt3	10.226	1.53691	1.14372	1.34378	0.17902	0.32949	0.747097
Wnt9a	68.671	1.39813	0.463659	3.01542	0.00256622	0.0126827	2.59071
Fer	500.629	-1.09032	0.262266	-4.15729	3.22e-05	0.000344988	-4.49209
Xpo6	1946.28	0.0921863	0.219405	0.420166	0.674364	0.797021	0.171105
Tfe3	1197.64	-0.624371	0.228264	-2.73531	0.00623219	0.0257458	-2.20536
Axin2	183.103	0.60221	0.328089	1.83551	0.0664308	0.160662	1.17763
Brat1	429.02	0.220655	0.262793	0.839653	0.401103	0.573469	0.396744
Gna12	1148.2	0.118812	0.228082	0.520918	0.602424	0.741595	0.220098
Slc22a18	134.521	-0.852772	0.374079	-2.27966	0.022628	0.0711258	-1.64535
Igsf5	10.9367	0.696844	1.1007	0.633094	0.526673	0.684663	0.278459
Pih1d2	27.1691	-0.986515	0.690428	-1.42884	0.153049	0.295683	-0.81517
Dlat	1833.6	-0.0855962	0.221545	-0.38636	0.69923	0.8138	-0.15538
Sdhd	3257.33	-0.934578	0.222825	-4.19423	2.74e-05	0.00030224	-4.56256
Ccnd2	71.6429	-1.1384	0.456395	-2.49433	0.0126194	0.0451069	-1.89896
Gpr107	925.814	-0.220204	0.232449	-0.947324	0.343474	0.519066	-0.464107
Nalcn	6.3571	1.39724	1.41885	0.984773	0.324736	0.499153	0.48847
Btbd17	46.7884	2.09696	0.570904	3.67305	0.000239676	0.00182655	3.62038
Drp2	32.1894	0.590974	0.627505	0.941783	0.346304	0.521746	0.460542
Tspan32	45.4145	0.743275	0.675507	1.10032	0.271192	0.440511	0.566722
Lhx2	12.145	2.21139	1.11181	1.98901	0.0467003	0.123157	1.33068
Gmpr	424.779	-0.563207	0.300294	-1.87552	0.0607216	0.149902	-1.21666
Trim25	2454.72	0.712971	0.229429	3.10759	0.0018862	0.00987329	2.72441
Dgke	457.11	0.415235	0.263818	1.57395	0.1155	0.241945	0.937418
Scpep1	5163.96	0.259971	0.258725	1.00482	0.314986	0.489329	0.501709
Mnt	502.097	1.1293	0.260364	4.33738	1.44e-05	0.00017492	4.84106
Hddc2	924.331	-0.603373	0.239252	-2.52191	0.0116719	0.0425239	-1.93286
Tpd52l1	750.401	-0.751588	0.252246	-2.97958	0.00288643	0.0139396	-2.53964
Pemt	120.493	-0.396123	0.36861	-1.07464	0.282537	0.454206	-0.548925
Cdh1	8108.13	-0.296739	0.21397	-1.38683	0.165495	0.312594	-0.781215
Cdh4	17.1173	1.54021	1.00161	1.53773	0.124115	0.253921	0.906177
Ckmt1	1095.45	-1.33723	0.229289	-5.83209	5.47e-09	2.48e-07	-8.26171
Bcl6b	220.464	0.799213	0.373727	2.13849	0.0324768	0.0933697	1.48843
Clec10a	8.77678	3.30482	1.45447	2.27218	0.0230758	0.072049	1.63684
Alox12	76.0213	0.761863	0.438477	1.73752	0.0822953	0.188255	1.08462
Arvcf	1062.42	-0.18704	0.253774	-0.737035	0.461101	0.628916	-0.336204
Comt	569.242	0.0745063	0.25721	0.289671	0.772068	0.864164	0.112344
Rtca	741.707	-0.704485	0.239124	-2.94611	0.00321798	0.0152263	-2.49242
Dbt	928.247	-0.0613545	0.250343	-0.245081	0.806394	0.885436	-0.0934529
Dazap2	1597.45	-0.484406	0.291749	-1.66035	0.0968439	0.212168	-1.01393
Mcts1	168.208	-1.27456	0.337664	-3.77463	0.000160247	0.00131422	-3.79521
Rem1	17.3408	2.31719	1.06614	2.17345	0.0297464	0.0875689	1.52657
Rnf17	580.228	0.183028	0.30962	0.591136	0.55443	0.707092	0.256154
Trappc10	706.221	0.549513	0.241098	2.27921	0.0226545	0.0711508	1.64485
Ccm2	494.499	0.0923809	0.259155	0.35647	0.721489	0.830298	0.14177
Tbrg4	1901.2	-0.242101	0.222039	-1.09035	0.275558	0.445931	-0.559787
Tmprss2	6.77635	1.72073	1.47743	1.16468	0.244147	0.409686	0.612348
Mx1	10.9389	2.80401	1.19182	2.35271	0.018637	0.0609189	1.72962
Ndufa9	2421.4	-0.941249	0.236335	-3.9827	6.81e-05	0.00065069	-4.16662
Egfl6	26.3594	0.759236	0.715671	1.06087	0.288748	0.461063	0.539481
Lck	566.184	-1.25284	0.256769	-4.87925	1.06e-06	2.02e-05	-5.97269
Cttnbp2	7.35969	1.49626	1.28954	1.1603	0.245925	0.412008	0.609197
Galnt1	1017.44	-0.0256394	0.234643	-0.10927	0.912989	0.950865	-0.0395346
Mkrn2	936.327	-0.0230269	0.233599	-0.0985743	0.921476	0.956011	-0.0355159
Raf1	834.825	0.0940835	0.240936	0.390492	0.696173	0.811987	0.157283
2021-09-01	3567.95	-0.671244	0.238459	-2.81492	0.00487894	0.0212209	-2.31167
Pdgfb	191.445	1.65179	0.40999	4.02885	5.61e-05	0.000554335	4.25142
Acvrl1	126.884	2.36753	0.39424	6.0053	1.91e-09	1.03e-07	8.71902
Grasp	966.675	0.894774	0.340109	2.63085	0.00851725	0.0329277	2.0697
Acvr1b	1201.93	1.16654	0.228461	5.10611	3.29e-07	7.61e-06	6.48299
Tom1l2	174.468	1.10081	0.329832	3.33748	0.000845422	0.00516224	3.07293
Gpa33	1316	-0.756547	0.224986	-3.36263	0.000772024	0.00480074	-3.11237
Zfp385a	819.714	-0.309794	0.236131	-1.31196	0.189534	0.342654	-0.722312
Itga5	2198.32	1.15574	0.219653	5.26167	1.43e-07	3.79e-06	6.84541
Wdr77	947.001	-0.413567	0.242036	-1.7087	0.0875072	0.19676	-1.05796
Atp5f1	7878.08	-0.936001	0.211134	-4.43321	9.28e-06	0.0001215	-5.03226
Sox9	10.4044	-1.58846	1.10204	-1.44139	0.149475	0.290387	-0.825433
Hnrnpd	4166.15	-0.705436	0.216011	-3.26574	0.00109179	0.00635457	-2.96186
Dynlt1c	1513.31	-0.874333	0.250452	-3.49102	0.000481186	0.00323681	-3.31769
C1d	1041.3	-0.922305	0.270017	-3.41573	0.000636108	0.00408414	-3.19647
Gm2a	1244.16	0.281691	0.261146	1.07867	0.280733	0.452042	0.551707
Krit1	420.055	0.108016	0.271323	0.398109	0.69055	0.808517	0.160805
Clcn4	35.7676	1.53354	0.64866	2.36416	0.0180709	0.0595947	1.74302
Sema4f	44.102	1.35161	0.572696	2.36009	0.0182707	0.0600754	1.73824
Hk2	2693.54	-0.0948501	1.19073	-0.0796568	0.93651	0.965242	-0.0284875
Myo18a	1171.54	1.26249	0.250159	5.04673	4.49e-07	9.8e-06	6.34734
Sez6	24.1508	1.42404	0.766319	1.85829	0.0631278	0.154511	1.19978
Haao	18.2984	0.127888	0.806239	0.158623	0.873966	0.928548	0.0585055
Cd52	5.3222	-0.541689	1.47992	-0.366025	0.714346	0.825649	-0.146091
Abhd15	5.53446	0.518989	1.41317	0.367252	0.713431	0.824925	0.146648
Loxl3	9.82722	0.150134	1.198	0.12532	0.90027	0.943362	0.0456272
Btn1a1	7.39472	1.08908	1.28851	0.845219	0.397988	0.570591	0.40013
Kat2b	751.054	-0.101235	0.305693	-0.331166	0.740519	0.843028	-0.130464
Rab5b	1293.45	-0.0463879	0.233808	-0.198402	0.842731	0.908413	-0.0743111
Dnmt3l	14735.1	-0.564923	0.208089	-2.71481	0.00663135	0.027005	-2.1784
Aire	2511.01	1.39465	0.220853	6.31482	2.7e-10	1.89e-08	9.56788
Icosl	482.592	0.441262	0.266524	1.65562	0.0977987	0.213733	1.00967
Spg7	1158.43	0.324158	0.236594	1.3701	0.170655	0.318948	0.767881
Sult5a1	94.1461	0.530387	0.407525	1.30148	0.193093	0.347088	0.714233
Rpl13	77613.3	-0.81818	0.225718	-3.62479	0.000289195	0.00213437	-3.53881
Chmp1a	1759.65	-0.209053	0.221555	-0.943571	0.345389	0.520889	-0.461692
Rpa1	6560.04	-0.470427	0.284614	-1.65286	0.0983594	0.214484	-1.00718
Serpinf1	14.1694	3.18647	1.1097	2.87146	0.00408584	0.0184791	2.38872
Tubgcp3	520.129	0.0374362	0.260989	0.14344	0.885943	0.93533	0.0525944
Polr3d	810.903	-0.27319	0.239855	-1.13898	0.254712	0.421935	-0.593951
Tcf7	1159.54	-0.229898	0.230224	-0.998582	0.317997	0.492307	-0.497577
Ddx3x	4794.23	-0.662388	0.240165	-2.75805	0.00581475	0.0243898	-2.23547
Il12rb1	56.037	-0.286115	0.493654	-0.579585	0.562194	0.712658	-0.250114
Slc5a5	72.0919	-1.53829	0.461233	-3.33517	0.000852466	0.00519726	-3.06932
Kcnn3	15.7496	-0.0153466	0.856411	-0.0179197	0.985703	0.992798	-0.00625397
Usp32	535.733	0.232882	0.3234	0.720105	0.47146	0.637996	0.326555
Car4	40.3552	0.665371	0.631419	1.05377	0.291988	0.464525	0.534635
Txnrd3	263.897	0.297187	0.301176	0.986756	0.323762	0.49813	0.489774
Zfp512b	583.704	0.595307	0.262286	2.26968	0.0232268	0.0724186	1.63401
Dnajc5	1579.08	0.978785	0.222323	4.40254	1.07e-05	0.000136107	4.97066
Tpd52l2	2450.81	-1.08524	0.228119	-4.75737	1.96e-06	3.37e-05	-5.70745
Fmr1	479.228	-0.238811	0.286286	-0.83417	0.404185	0.575806	-0.39342
Bcl11a	14.3754	0.801956	0.929729	0.86257	0.388374	0.562498	0.41075
Il4	40.9032	-0.402638	0.559641	-0.719458	0.471859	0.638146	-0.326188
Pxmp4	259.972	-0.407239	0.293287	-1.38853	0.164975	0.312007	-0.782583
Dlg3	594.541	0.213048	0.248729	0.856544	0.391697	0.564893	0.40705
Gnb1l	224.743	-0.786742	0.330621	-2.37959	0.017332	0.0576933	-1.76115
Mmp11	1513.44	0.320451	0.250611	1.27868	0.201011	0.356952	0.69678
Smarcb1	1792.43	-0.16568	0.225019	-0.736293	0.461553	0.629187	-0.335779
Vpreb3	90.8374	0.154278	0.413473	0.373128	0.709054	0.82152	0.149321
Hip1r	470.876	0.758822	0.259807	2.92071	0.00349232	0.0162827	2.45689
Nsun5	575.899	-0.41338	0.250158	-1.65248	0.0984373	0.214601	-1.00684
Top1mt	200.265	-0.0490906	0.321908	-0.152499	0.878793	0.931169	-0.0561132
Hoxa10	8.52484	3.14636	1.38823	2.26646	0.0234234	0.0728358	1.63035
Hoxa4	9.84154	1.80578	1.27539	1.41587	0.156815	0.3008	0.804613
Gm38393	8.72507	0.246314	1.25587	0.19613	0.844508	0.909281	0.0733962
Mmp14	313.438	1.37069	0.31385	4.36735	1.26e-05	0.000156407	4.90045
Slc7a7	1002.41	0.332648	0.242498	1.37175	0.17014	0.318254	0.769193
Oxa1l	2385.93	-0.574836	0.21828	-2.63348	0.00845142	0.0327017	-2.07307
Heatr6	586.315	0.0875641	0.248087	0.352958	0.72412	0.832523	0.140189
Ccl3	11.0889	2.66512	1.28176	2.07927	0.0375925	0.104766	1.4249
Ilf2	5137.31	-0.761917	0.223437	-3.40998	0.000649684	0.00416379	-3.1873
Chtop	3415.31	-0.306284	0.220257	-1.39057	0.164354	0.311364	-0.784219
Snapin	1115.29	-0.323729	0.240082	-1.34841	0.177527	0.327554	-0.750737
S100a6	4295.61	-3.37484	0.335674	-10.0539	8.83e-24	8.26e-21	-23.0541
Scn4a	11.4607	1.81488	1.04951	1.72927	0.0837615	0.190627	1.07696
Mapk7	791.608	0.536741	0.242908	2.20965	0.0271294	0.0816655	1.56656
Epn2	1165.71	-0.0547858	0.239079	-0.229153	0.81875	0.893236	-0.0868488
B9d1	548.827	-1.88247	0.326397	-5.76742	8.05e-09	3.44e-07	-8.09425
Sec24b	831.93	0.982015	0.24054	4.08254	4.45e-05	0.000457093	4.35118
N4bp3	877.01	-0.601988	0.242414	-2.4833	0.0130171	0.0461755	-1.88549
Rmnd5b	1726.51	-0.500832	0.249508	-2.00728	0.0447201	0.119066	-1.3495
Nhp2	8089.15	-1.73088	0.260479	-6.64497	3.03e-11	2.68e-09	-10.5182
Vps9d1	161.575	0.770181	0.338256	2.27692	0.0227912	0.0714546	1.64223
Zfp276	112.207	-0.084245	0.39583	-0.212831	0.831459	0.902338	-0.0801594
C1ql4	42.3042	0.587442	0.597435	0.983273	0.325473	0.49994	0.487485
Mfsd10	1374.06	-0.0391973	0.235047	-0.166764	0.867556	0.924513	-0.0617025
Luzp1	1698.51	0.015687	0.235045	0.0667403	0.946788	0.97088	0.0237471
Slc13a2	9.53849	2.49498	1.24734	2.00024	0.0454739	0.120639	1.34224
Kctd10	363.844	0.188399	0.279699	0.673577	0.50058	0.663119	0.300526
Poldip2	2810.59	-0.418734	0.226963	-1.84494	0.0650461	0.158118	-1.18678
Ift20	905.574	-0.943712	0.319032	-2.95805	0.0030959	0.0148024	-2.50921
Col6a1	14.2726	1.13786	0.952508	1.19459	0.232246	0.395466	0.634051
Pcbp3	359.103	-0.0382341	0.271922	-0.140607	0.888181	0.935947	-0.0514987
Lgals9	77.234	-0.888012	0.49324	-1.80037	0.0718028	0.170508	-1.14386
Araf	1259.9	0.305202	0.231791	1.31671	0.187935	0.340572	0.725992
Cfp	139.349	-1.35206	0.376116	-3.5948	0.000324637	0.00234743	-3.4886
Timp1	1152.36	-1.71536	0.236751	-7.24543	4.31e-13	5.89e-11	-12.3655
Uxt	428.36	-1.46005	0.267824	-5.45154	4.99e-08	1.58e-06	-7.30158
Cnnm3	493.528	0.759323	0.256616	2.95898	0.00308656	0.0147646	2.51053
Lman2l	264.295	0.611089	0.340589	1.79421	0.0727793	0.17232	1.13799
Mcm3ap	2654.28	0.0250178	0.245015	0.102107	0.918672	0.954662	0.0368397
Pcnt	1629.08	0.0993895	0.227476	0.436922	0.662168	0.78832	0.179032
Mxd1	136.601	1.06851	0.361923	2.95232	0.00315401	0.0150155	2.50114
Gmcl1	671.196	0.183029	0.247463	0.739622	0.459529	0.627727	0.337687
Snrnp27	1230.72	-0.886636	0.255013	-3.47682	0.000507391	0.00338743	-3.29466
Oas1c	107.741	-0.958778	0.398917	-2.40345	0.016241	0.0548319	-1.78939
Ocrl	664.093	0.252338	0.253257	0.99637	0.31907	0.493219	0.496114
Calm1	8564.41	-1.32596	0.249563	-5.31311	1.08e-07	2.96e-06	-6.9675
Agpat3	727.631	0.266054	0.240125	1.10798	0.26787	0.436912	0.572076
Sema6b	94.861	1.59718	0.448942	3.55765	0.000374187	0.00263786	3.42691
Uhrf1	6282.36	-0.387263	0.213464	-1.81419	0.0696491	0.166563	-1.15708
Dpp9	813.594	0.184321	0.26324	0.7002	0.483802	0.648328	0.315332
Ramp2	151.981	-1.50497	0.349396	-4.30734	1.65e-05	0.000195633	-4.78191
Lsr	245.584	0.657971	0.310817	2.11691	0.0342674	0.0974713	1.46512
Gramd1a	834.586	-0.282684	0.279788	-1.01035	0.312327	0.486858	-0.505391
Hpn	239.361	0.457641	0.307052	1.49043	0.13611	0.271548	0.866109
Ckb	7911.24	-0.22485	0.268121	-0.838613	0.401686	0.573836	-0.396113
Sp1	1644.66	-0.258633	0.26367	-0.980896	0.326644	0.501046	-0.485925
Itgb7	815.704	-0.563607	0.260279	-2.1654	0.0303573	0.089028	-1.51774
Myg1	1499.4	-1.51273	0.257216	-5.88118	4.07e-09	1.94e-07	-8.39003
Rarg	4009.12	0.663135	0.249862	2.654	0.0079543	0.0311237	2.0994
Pfdn5	3255.97	-1.21508	0.225352	-5.3919	6.97e-08	2.07e-06	-7.15667
Efnb2	63.219	2.04417	0.495125	4.12859	3.65e-05	0.000383825	4.43772
Rrp15	1936.29	-0.876262	0.24248	-3.61375	0.000301805	0.00220874	-3.52027
Rnd2	511.804	0.116549	0.274644	0.424364	0.6713	0.794675	0.173083
Srr	66.5044	0.422497	0.533957	0.791256	0.428795	0.598817	0.367751
Sync	21.4053	0.769104	0.751753	1.02308	0.306269	0.480535	0.513896
Fndc5	32.6253	1.70711	0.655069	2.60599	0.00916082	0.0350347	2.03807
Acp5	403.335	3.39579	0.305361	11.1206	9.96e-29	1.61e-25	28.0016
Cnn1	33.1256	1.35484	0.69582	1.94712	0.0515207	0.132603	1.28802
Fbxo9	387.736	-0.236554	0.278499	-0.849387	0.395666	0.568546	-0.402671
Vps50	526.429	-0.493793	0.28967	-1.70468	0.0882549	0.197916	-1.05426
Hars	2914.89	-0.899423	0.267334	-3.36442	0.00076705	0.0047781	-3.11518
Zmat2	2380.23	-1.41943	0.225651	-6.29037	3.17e-10	2.15e-08	-9.49934
Ube2c	5985.13	-0.973509	0.255694	-3.80732	0.000140482	0.00118045	-3.85238
Smg5	3029.22	-0.227628	0.214597	-1.06072	0.288816	0.461089	-0.539378
Cct3	16712.8	-1.27444	0.24581	-5.18465	2.16e-07	5.33e-06	-6.6647
Glmp	2219.92	-0.537808	0.242241	-2.22014	0.0264096	0.0799576	-1.57824
Mef2d	912.681	0.463999	0.263762	1.75916	0.0785506	0.182032	1.10485
Tmem79	125.531	-0.111407	0.381865	-0.291744	0.770482	0.863259	-0.113237
Snd1	2981.01	-0.0379233	0.220317	-0.17213	0.863335	0.921458	-0.0638206
Col18a1	4786.26	-0.286856	0.229953	-1.24746	0.212229	0.371271	-0.673194
Slc19a1	389.23	-0.00704625	0.287353	-0.0245212	0.980437	0.989404	-0.00858038
Kpnb1	10922.3	-0.200902	0.210678	-0.953596	0.340288	0.516007	-0.468153
Npepps	3617.13	-0.512842	0.219168	-2.33995	0.0192865	0.0626008	-1.71475
Tbx21	23.8844	0.543439	0.7178	0.757089	0.448996	0.616897	0.347757
Mrpl10	1649.33	-0.49374	0.263995	-1.87026	0.0614479	0.151212	-1.21149
Cyp51	1137.33	0.297571	0.248549	1.19723	0.231217	0.394292	0.635981
Tcf25	4210.11	0.191332	0.212271	0.901358	0.367398	0.542083	0.434863
Tubb6	2266.97	-0.232244	0.259838	-0.893804	0.371427	0.546485	-0.430127
Def8	1081.04	-0.372147	0.242225	-1.53637	0.124449	0.254277	-0.90501
Meox1	9.77746	0.562246	1.20681	0.465893	0.641292	0.772733	0.192944
Irx2	89.8308	1.58559	0.489064	3.24208	0.00118661	0.00680274	2.92569
Col1a1	61.2087	1.03543	0.562328	1.84133	0.0655729	0.159028	1.18328
Itga3	1296.42	-0.108282	0.225246	-0.480729	0.630709	0.764032	-0.200171
Sgca	9.769	-0.203024	1.09997	-0.184572	0.853565	0.915207	-0.0687635
Dlx3	119.099	4.13952	0.50653	8.17231	3.03e-16	8.81e-14	15.5192
Foxm1	899.84	0.71929	0.237276	3.03145	0.00243385	0.012133	2.61371
Itfg2	443.602	-0.320081	0.269524	-1.18758	0.234999	0.399027	-0.628933
Nrip2	11.8258	2.29196	1.07726	2.12758	0.0333719	0.095428	1.47662
Tulp3	1558.58	0.0321095	0.241851	0.132766	0.894379	0.940081	0.0484786
Gtf2h4	1485.83	-0.624405	0.25634	-2.43585	0.0148569	0.0512694	-1.82807
Tubb5	44900.9	-0.57864	0.273613	-2.11481	0.0344457	0.0978532	-1.46286
Ell2	432.006	0.636087	0.291549	2.18175	0.0291276	0.0862905	1.53569
Jup	2000.2	-0.261169	0.26606	-0.98162	0.326287	0.500749	-0.4864
Fkbp10	427.34	0.35853	0.287908	1.2453	0.213023	0.372	0.671574
Klhl10	54.7422	0.0933496	0.50711	0.184082	0.853949	0.915509	0.0685679
Mnx1	10.1688	0.823176	1.10384	0.745736	0.455827	0.62363	0.3412
Nom1	987.846	-0.472519	0.264895	-1.7838	0.0744563	0.17524	-1.1281
Ergic1	1373.73	0.0563604	0.23441	0.240436	0.809993	0.887377	0.0915189
Tnk1	233.303	1.02964	0.31369	3.28235	0.00102945	0.00606612	2.98739
Acap1	612.914	-0.109141	0.252792	-0.431742	0.665929	0.790997	-0.176572
Tcea3	1820.05	-1.46318	0.307576	-4.75713	1.96e-06	3.37e-05	-5.70694
Ifrd1	732.685	-0.137866	0.24469	-0.563431	0.573141	0.720766	-0.241738
Stk38l	599.519	-0.0555199	0.258451	-0.214818	0.829909	0.901372	-0.0809695
Brpf1	776.375	0.129409	0.263488	0.491139	0.623328	0.759012	0.205283
Akr1b3	9218.72	-1.7617	0.320969	-5.48868	4.05e-08	1.34e-06	-7.39261
Hoxc13	146.248	1.22377	0.37151	3.29404	0.000987589	0.00587578	3.00542
Hoxc6	4.71236	1.18011	1.55584	0.758501	0.448151	0.616069	0.348575
Gstt1	109.27	-0.159387	0.385129	-0.413853	0.678981	0.800136	-0.168142
Gstt3	116.057	-0.647189	0.375154	-1.72513	0.0845041	0.191851	-1.07312
Ddt	718.929	-1.1349	0.278445	-4.07584	4.58e-05	0.000467756	-4.33867
Marveld3	43.3974	-0.203825	0.583358	-0.3494	0.726789	0.834253	-0.138592
Ddx18	5295.33	-1.01614	0.254457	-3.99337	6.51e-05	0.000628646	-4.18614
Ubl3	1184.03	-0.313445	0.229723	-1.36445	0.172427	0.321482	-0.763396
Gramd3	99.6301	0.116299	0.425817	0.273118	0.784762	0.872656	0.105262
Eef1e1	2081.17	-1.31787	0.224332	-5.87464	4.24e-09	1.99e-07	-8.37286
Akt1	766.626	0.054846	0.26331	0.208294	0.834999	0.903917	0.078314
Cldn15	12.3514	-0.137555	0.96568	-0.142443	0.88673	0.935591	-0.0522087
Tcirg1	365.884	-0.27224	0.268979	-1.01213	0.311478	0.485919	-0.506572
Naglu	101.311	2.12129	0.427738	4.95932	7.07e-07	1.45e-05	6.15033
Coasy	637.135	-0.178894	0.248599	-0.719608	0.471766	0.638118	-0.326273
Smo	547.908	1.11213	0.252076	4.41187	1.02e-05	0.000132071	4.98936
Tspan33	130.069	0.763517	0.362497	2.10627	0.0351807	0.0995591	1.4537
Crnkl1	1213.55	-1.39418	0.264606	-5.26891	1.37e-07	3.65e-06	-6.86253
Rin2	141.094	0.905562	0.350976	2.58012	0.00987647	0.0372348	2.0054
Chordc1	396.99	-1.04831	0.287158	-3.65064	0.000261585	0.00195907	-3.58239
Rtcb	4047.63	-0.260143	0.222611	-1.1686	0.242566	0.407769	-0.61517
Pwp1	2209.62	-0.940456	0.243258	-3.86609	0.000110593	0.000974929	-3.95627
Fbxo7	540.572	-0.443733	0.258756	-1.71487	0.0863694	0.194924	-1.06364
Capns1	9537.19	-0.639064	0.216681	-2.94934	0.00318458	0.0151204	-2.49695
Lrp3	56.2405	1.33934	0.576192	2.32447	0.0201001	0.0647856	1.6968
Hoxd13	28.2758	2.96991	0.78378	3.78921	0.000151126	0.00125271	3.82066
Folr1	1234.82	-0.460959	0.263774	-1.74755	0.080542	0.185294	-1.09398
Clpb	1560.76	0.0641607	0.243663	0.263317	0.792306	0.877695	0.101107
2021-09-07	995.342	-0.481354	0.236493	-2.03538	0.0418126	0.113121	-1.37869
Zdhhc4	495.872	0.0153825	0.261725	0.0587733	0.953133	0.974569	0.0208466
Rac1	3777.12	-0.0730733	0.226205	-0.32304	0.746665	0.8473	-0.126874
Nup214	1155.99	0.692829	0.242536	2.85661	0.00428195	0.0191633	2.36836
Aif1l	174.741	0.882104	0.364611	2.4193	0.0155503	0.0531667	1.80826
Ltbp1	157.392	2.08399	0.396231	5.25955	1.44e-07	3.81e-06	6.8404
Ugp2	295.083	0.024359	0.340164	0.0716096	0.942913	0.968638	0.0255286
Kcnh6	127.755	1.71241	0.377153	4.54035	5.62e-06	8.07e-05	5.25058
Trmt1	3150.36	-0.466589	0.213808	-2.18228	0.0290886	0.0862179	-1.53628
Nacc1	6042.62	0.0222673	0.225062	0.0989385	0.921187	0.956011	0.0356521
Nfix	38.1526	2.93783	0.703945	4.17338	3e-05	0.000326708	4.52271
Slc1a5	1360.09	-0.355877	0.244376	-1.45627	0.145318	0.284771	-0.837681
Uba1	14640.1	-0.32161	0.23224	-1.38482	0.166109	0.313311	-0.779608
Vwf	134.65	0.720016	0.396566	1.81563	0.0694279	0.166201	1.15847
Siae	232.127	-0.125003	0.308956	-0.404598	0.685773	0.80499	-0.16382
Vsig2	123.468	-0.777699	0.367528	-2.11603	0.0343427	0.0976072	-1.46417
Esam	37.709	-0.226841	0.58595	-0.387133	0.698658	0.8134	-0.155736
Spa17	33.1072	0.352995	0.653857	0.539865	0.58929	0.732829	0.229671
Fam50a	1587.29	-0.472811	0.228304	-2.07097	0.0383614	0.106309	-1.41611
Emd	2171.69	-0.9405	0.243432	-3.8635	0.000111772	0.000982398	-3.95167
Taco1	262.271	-0.324728	0.353789	-0.917857	0.358694	0.533479	-0.445276
Grik3	581.156	1.30854	0.32554	4.01961	5.83e-05	0.000573331	4.23437
Gria3	19.0945	1.80784	0.863025	2.09477	0.0361916	0.101673	1.44139
Npas1	12.4479	0.880786	0.999376	0.881336	0.378136	0.55268	0.422352
Sipa1l2	831.928	0.640731	0.237937	2.69286	0.00708418	0.0284327	2.14971
Ap4e1	171.453	0.794664	0.353859	2.24571	0.0247228	0.0759506	1.6069
Blvra	360.965	-0.255019	0.335595	-0.759902	0.447313	0.615488	-0.349388
Pdzd4	1063.36	-0.792105	0.29147	-2.71762	0.00657532	0.0268266	-2.18208
Idh3g	4367.03	-0.75859	0.219705	-3.45276	0.000554884	0.00365643	-3.2558
Pnck	112.608	0.363274	0.380858	0.953831	0.340169	0.515915	0.468305
Ssr4	2082.5	-0.998044	0.251637	-3.9662	7.3e-05	0.000689596	-4.13652
Bcap31	3882.07	-1.14812	0.225185	-5.09857	3.42e-07	7.87e-06	-6.46569
Fam98a	561.184	-0.627808	0.261439	-2.40136	0.0163343	0.0550308	-1.7869
Ltbp2	20.5065	2.68014	0.891095	3.00769	0.00263238	0.0129423	2.57965
Kmt2a	584.967	0.414771	0.261748	1.58462	0.113053	0.238196	0.946717
Ift46	1904.84	-0.9168	0.234905	-3.90286	9.51e-05	0.000858462	-4.02199
Tmem25	25.6084	0.895119	0.766343	1.16804	0.24279	0.408026	0.614768
Trappc6a	467.013	0.375159	0.30491	1.23039	0.21855	0.378934	0.660449
Supt6	2591.03	0.22364	0.224456	0.996368	0.319071	0.493219	0.496112
Spag5	2473.69	-0.153968	0.216855	-0.710005	0.477701	0.643129	-0.320844
Unc119	622.181	-1.05257	0.257185	-4.09265	4.26e-05	0.000440403	-4.37011
Rab34	517.115	-0.219837	0.285934	-0.768838	0.441989	0.610764	-0.354588
Sdf2	913.728	-0.796109	0.25117	-3.1696	0.0015265	0.00835766	-2.8163
Ccne1	2834.72	-1.10002	0.325569	-3.37877	0.000728107	0.00457888	-3.1378
Hsf2bp	2187.12	-0.617032	0.222456	-2.77373	0.00554177	0.023489	-2.25635
Bbc3	1074.21	-0.307268	0.327513	-0.938184	0.34815	0.523583	-0.458234
Mybpc3	35.6225	-0.524342	0.606123	-0.865076	0.386997	0.561312	-0.412292
Psmc3	5991.03	-1.01779	0.235243	-4.32656	1.51e-05	0.000181993	-4.81971
Acp2	229.68	-0.211457	0.310064	-0.681978	0.495253	0.658362	-0.305173
Rapsn	64.5351	0.0391356	0.489305	0.079982	0.936252	0.965242	0.0286074
Slc39a13	163.547	0.251256	0.335644	0.748579	0.454111	0.621885	0.342838
Celf2	84.7759	2.44232	0.457236	5.34149	9.22e-08	2.6e-06	7.03535
Nr1h3	15.7336	0.820247	0.890749	0.92085	0.357129	0.532442	0.447175
Ddb2	223.826	0.130476	0.305057	0.427712	0.668861	0.793461	0.174664
Spi1	33.8684	0.697135	0.628752	1.10876	0.267534	0.436484	0.572621
Sf3a1	4018.33	-0.583159	0.235307	-2.47828	0.0132016	0.0466716	-1.87937
Stat6	1224.68	-0.960927	0.236973	-4.05501	5.01e-05	0.000503938	-4.29988
Clgn	1237.12	0.33111	0.226792	1.45997	0.144298	0.283404	0.840739
Napsa	217.64	2.69902	1.28861	2.09453	0.0362131	0.101704	1.44113
Vrk3	479.766	-0.305394	0.256633	-1.19	0.234045	0.397838	-0.6307
Smg9	338.308	-0.673358	0.279342	-2.41051	0.0159301	0.0540852	-1.79778
Paxip1	1478.11	0.461568	0.232992	1.98105	0.0475861	0.124956	1.32252
Rmnd5a	1865.94	0.221893	0.222165	0.99878	0.317902	0.492238	0.497707
Mov10	3449.67	-0.963399	0.248128	-3.88267	0.000103317	0.000918995	-3.98583
Ppm1j	1180.32	-0.892703	0.245119	-3.64192	0.000270614	0.00201819	-3.56765
Rhoc	1317.65	-0.970744	0.242567	-4.00197	6.28e-05	0.000609054	-4.20192
Tead3	87.4532	0.622035	0.443202	1.4035	0.160467	0.305882	0.794614
Ppard	522.081	0.662913	0.257378	2.57564	0.0100055	0.0375858	1.99976
Def6	568.631	0.382527	0.274327	1.39442	0.163191	0.309763	0.787303
Peg3	274.161	-0.0234507	0.29575	-0.0792923	0.9368	0.965372	-0.0283531
Zim1	7.55521	0.595094	1.23785	0.480747	0.630696	0.764032	0.20018
Metrn	65.4631	-1.20412	0.466514	-2.58111	0.00984832	0.0371663	-2.00664
Lmf1	242.136	0.301447	0.302118	0.997778	0.318387	0.492667	0.497044
Narfl	402.3	-0.0238321	0.264561	-0.0900816	0.928222	0.96035	-0.032348
Angptl4	532.655	-0.647738	0.267227	-2.42392	0.0153538	0.052728	-1.81378
Dbf4	2376.56	-0.796472	0.225411	-3.53342	0.000410225	0.00284818	-3.38698
Daxx	1471.68	-0.409285	0.222858	-1.83653	0.0662792	0.160414	-1.17862
Cd320	1365.51	-1.23451	0.253358	-4.87261	1.1e-06	2.07e-05	-5.95808
Ipo4	1303.36	-1.17591	0.258229	-4.55375	5.27e-06	7.63e-05	-5.2782
Tm9sf1	559.823	-0.104914	0.258347	-0.406095	0.684672	0.804177	-0.164517
Rec8	447.011	0.777175	0.289479	2.68474	0.00725865	0.0289165	2.13914
Irf9	267.263	-0.608625	0.302974	-2.00884	0.0445542	0.118678	-1.35111
Gmpr2	196.577	-0.475586	0.347773	-1.36752	0.171463	0.320088	-0.765829
Mdp1	1101.05	-0.620545	0.23524	-2.63792	0.00834169	0.0323758	-2.07875
Dhrs1	801.732	-1.27958	0.318777	-4.01403	5.97e-05	0.000585427	-4.22409
Ncan	110.289	1.56205	0.513605	3.04134	0.00235528	0.0118176	2.62796
Tmem161a	1111.57	0.164266	0.243873	0.673572	0.500583	0.663119	0.300524
Armc6	614.502	-0.982178	0.266622	-3.68379	0.000229793	0.00176029	-3.63866
Borcs8	519.717	-1.46663	0.257629	-5.6928	1.25e-08	4.98e-07	-7.90319
Slc25a42	357.499	0.448181	0.295157	1.51845	0.128902	0.260856	0.889741
Snx9	250.313	0.379811	0.304399	1.24774	0.212126	0.371127	0.673406
Ranbp3	2318.99	-0.58194	0.226169	-2.57303	0.0100813	0.0378224	-1.99648
Ndufa11	2881.71	-1.1898	0.298403	-3.98723	6.68e-05	0.000641149	-4.1749
Bmp8b	54.9365	-0.313635	0.570165	-0.550079	0.582266	0.727073	-0.234879
Nr2f6	414.182	-0.266181	0.267808	-0.993922	0.320261	0.494326	-0.494496
Use1	2650.98	-1.69329	0.253444	-6.68113	2.37e-11	2.14e-09	-10.6251
Ocel1	273.341	-1.20583	0.338199	-3.56544	0.000363253	0.00257303	-3.43979
Dyrk1b	160.717	0.348854	0.355734	0.98066	0.32676	0.501096	0.485771
Braf	557.713	0.547481	0.269485	2.03158	0.0421959	0.113967	1.37473
Ndufb2	86.3065	-1.62924	0.435624	-3.74001	0.000184012	0.0014711	-3.73515
Hltf	677.023	-1.1045	0.253113	-4.36365	1.28e-05	0.000158854	-4.8931
Prpf6	2337.56	-0.303884	0.225012	-1.35052	0.176848	0.326676	-0.7524
Rgs19	542.252	0.16196	0.284998	0.568284	0.569842	0.718397	0.244245
Rgs20	34.6584	1.33494	0.622161	2.14564	0.0319014	0.0921123	1.49619
Abhd3	55.9024	-0.331569	0.525906	-0.630472	0.528386	0.685986	-0.277049
Snrpd1	4587.86	-1.2749	0.244732	-5.20938	1.89e-07	4.74e-06	-6.72245
Tchp	240.724	0.543623	0.306952	1.77104	0.0765545	0.178875	1.11603
Tiam1	619.161	1.12845	0.296896	3.80084	0.000144206	0.00120717	3.84102
Tsc2	1640.75	0.0611374	0.233046	0.262341	0.793059	0.878065	0.100695
Rpl3l	81.133	-0.0846475	0.425266	-0.199046	0.842227	0.907979	-0.0745711
Slc9a3r2	553.629	-0.87828	0.280914	-3.12651	0.00176895	0.00936208	-2.75228
Puf60	4118.83	-0.454801	0.213419	-2.13102	0.0330872	0.0947435	-1.48034
Golga2	705.616	0.385838	0.248547	1.55238	0.120572	0.249135	0.918752
Uck1	713.787	0.224399	0.240671	0.93239	0.351135	0.526658	0.454526
Ikzf4	44.7747	1.34702	0.556719	2.41956	0.0155392	0.0531451	1.80857
Mien1	233.61	-1.35702	0.32227	-4.21083	2.54e-05	0.000283682	-4.59442
Axl	89.5191	0.364844	0.414681	0.879819	0.378958	0.553364	0.421409
Tgfb1	457.2	-0.64223	0.278601	-2.30519	0.0211558	0.0675011	-1.67457
Ccdc97	628.096	0.287732	0.266842	1.07829	0.280906	0.452238	0.551438
Zfp40	10.0031	0.784433	1.08956	0.719956	0.471552	0.637996	0.32647
Akap8l	1084.42	-0.00971602	0.228993	-0.0424293	0.966156	0.981229	-0.0149525
Pdcd2l	917.715	-0.534982	0.235413	-2.27253	0.0230545	0.0720205	-1.63724
Gtf2f1	3055.34	-1.29757	0.25866	-5.01652	5.26e-07	1.13e-05	-6.27887
Clpp	2243.34	-1.17422	0.246866	-4.75652	1.97e-06	3.38e-05	-5.70562
Alkbh7	624.308	-1.06786	0.255013	-4.18746	2.82e-05	0.000310036	-4.54961
Dennd1c	116.105	-1.49374	0.400157	-3.73289	0.000189296	0.00150253	-3.72286
Med6	672.886	-1.00031	0.279638	-3.57716	0.000347354	0.00248417	-3.45923
Prkd1	18.2348	3.30728	0.985126	3.35722	0.000787308	0.00488378	3.10386
Cse1l	3773.56	-1.01243	0.212727	-4.75929	1.94e-06	3.35e-05	-5.71159
Naa20	851.559	-1.11824	0.241771	-4.6252	3.74e-06	5.76e-05	-5.42686
Prkra	467.819	-0.80483	0.25713	-3.13005	0.00174778	0.00928874	-2.75751
Fkbp7	33.0219	-1.11869	0.645006	-1.73438	0.0828504	0.189086	-1.08171
Plekha3	322.786	0.331883	0.284449	1.16676	0.243308	0.408587	0.613843
Ykt6	2005.96	-0.432348	0.252679	-1.71105	0.0870714	0.196076	-1.06012
Baz1b	1926.98	0.265326	0.22162	1.19721	0.231224	0.394292	0.635968
Pex6	809.062	0.470326	0.241414	1.94822	0.0513892	0.13238	1.28913
Mrpl2	2074.87	-0.642041	0.221077	-2.90415	0.00368256	0.0169903	-2.43385
Mea1	1578.96	-1.87483	0.242346	-7.73616	1.02e-14	2.07e-12	-13.9894
Gnmt	85.0597	-1.2321	0.441229	-2.79242	0.00523162	0.0224961	-2.28136
Grin2d	44.2557	1.07458	0.554496	1.93794	0.0526303	0.13464	1.27876
Kdelr1	1597.94	-0.39494	0.223632	-1.76602	0.0773918	0.180315	-1.11131
Tmem143	610.872	0.501096	0.261159	1.91874	0.0550176	0.139185	1.2595
Ggct	385.074	-1.1021	0.376128	-2.93012	0.00338829	0.0158841	-2.47002
Jag2	596.271	0.729876	0.26734	2.73014	0.00633081	0.0260566	2.19854
Btbd6	217.104	0.185836	0.318902	0.582737	0.560071	0.711182	0.251757
Nudt14	359.161	-0.942384	0.288621	-3.26513	0.00109416	0.00636509	-2.96092
Epdr1	371.895	-0.499961	0.271037	-1.84462	0.0650928	0.158169	-1.18647
Flii	1764.08	-0.159331	0.228654	-0.696821	0.485915	0.650081	-0.31344
Top3a	518.174	0.16139	0.261492	0.617188	0.537111	0.693262	0.269936
Atg4d	691.781	0.504674	0.259269	1.94653	0.0515912	0.132715	1.28742
Qtrt1	893.582	-1.08722	0.271082	-4.01067	6.05e-05	0.000591558	-4.21791
Plin4	5.69572	1.67379	1.47572	1.13422	0.256704	0.424266	0.590568
Hdgfl2	3212.79	-0.144391	0.252404	-0.572061	0.567281	0.716489	-0.246202
Chaf1a	1409.88	0.153375	0.257552	0.595512	0.551501	0.704581	0.258454
Adprh	2463.57	-0.349892	0.236197	-1.48136	0.138512	0.275043	-0.858513
Tmem39a	2312.52	-0.11927	0.322518	-0.36981	0.711524	0.823256	-0.14781
Timmdc1	598.138	-0.0498957	0.278164	-0.179375	0.857643	0.918029	-0.0666933
Pla1a	151.846	-0.84192	0.349664	-2.4078	0.0160491	0.0543491	-1.79455
Mcm2	9005.99	-0.633435	0.233645	-2.7111	0.00670612	0.0272289	-2.17353
Tpra1	375.963	-0.0314821	0.274179	-0.114823	0.908585	0.948451	-0.0416344
Nab1	210.711	0.439885	0.334576	1.31475	0.188592	0.341411	0.724476
Adgre5	2712.07	1.09555	0.249496	4.39106	1.13e-05	0.00014258	4.94769
Il17ra	223.098	0.48058	0.309076	1.55489	0.119972	0.2483	0.920919
Lamb1	1758.25	1.42318	0.261947	5.43308	5.54e-08	1.73e-06	7.25658
Kcnn1	168.648	0.738492	0.471365	1.56671	0.117182	0.244237	0.931137
Arrdc2	449.778	-0.16937	0.260559	-0.650026	0.515676	0.674944	-0.287623
Map2k7	670.803	0.00620111	0.245219	0.0252881	0.979825	0.989401	0.0088514
Timm44	1297.95	-0.307338	0.226702	-1.35569	0.175198	0.32491	-0.756472
Ap2a2	3108.08	0.187241	0.228265	0.820282	0.412055	0.583324	0.385045
Pnkp	622.822	-0.684826	0.268327	-2.55221	0.0107042	0.0396042	-1.97045
Med25	2464.72	0.117653	0.217453	0.541049	0.588474	0.732019	0.230273
Bcam	3671.96	-1.17968	0.217598	-5.42137	5.91e-08	1.83e-06	-7.22808
Clptm1	2450.58	-0.00233386	0.220747	-0.0105726	0.991564	0.995479	-0.00367905
Relb	318.711	-0.27557	0.308617	-0.892921	0.3719	0.546864	-0.429574
Tomm40	3662.25	-0.944341	0.295033	-3.2008	0.00137046	0.00765797	-2.86313
Apoe	20457.4	-0.72385	0.998766	-0.724744	0.468609	0.635351	-0.329189
Hbp1	716.109	-0.207307	0.264955	-0.782423	0.433966	0.603389	-0.362544
Prkar2b	86.5367	0.89095	0.428349	2.07996	0.0375289	0.104622	1.42563
Cdkn1b	799.043	0.477233	0.334767	1.42557	0.153993	0.297151	0.8125
Klf4	2679.78	1.38477	0.220502	6.28009	3.38e-10	2.28e-08	9.47059
Ap1m1	1483.98	-0.749813	0.225375	-3.32695	0.000878024	0.00533248	-3.05649
Rab8a	1411	-0.625663	0.223727	-2.79655	0.00516516	0.0222642	-2.28692
Hmgn2	2326.46	-0.627085	0.260177	-2.41023	0.0159425	0.0540919	-1.79744
Fam32a	2798.45	-1.10008	0.227302	-4.83974	1.3e-06	2.37e-05	-5.88604
Elf3	1309.3	0.538748	0.231571	2.32649	0.0199925	0.0645425	1.69913
Stard3nl	1504.18	-0.929369	0.228124	-4.07397	4.62e-05	0.000470599	-4.33518
Stk11	2060.86	0.0439251	0.218981	0.200588	0.841021	0.90723	0.0751934
Efna2	210.078	0.0917671	0.343626	0.267055	0.789427	0.876032	0.102688
Atp5d	4209.84	-0.46161	0.23457	-1.96789	0.0490802	0.127784	-1.30909
Ppp5c	2099.84	-0.254804	0.230511	-1.10539	0.268992	0.438138	-0.570261
Cdk12	672.062	0.647628	0.260122	2.48971	0.0127848	0.0455515	1.89331
Lipe	202.241	0.468144	0.343513	1.36281	0.172942	0.322274	0.762099
Pafah1b2	1011.52	-0.237724	0.230735	-1.03029	0.302873	0.476468	-0.518739
Tbc1d8	224.414	0.861089	0.34179	2.51935	0.0117571	0.0427121	1.9297
Cnot11	1139.01	-0.280097	0.236483	-1.18443	0.236244	0.400622	-0.62664
Slc2a3	44809.8	1.70935	0.223731	7.64021	2.17e-14	4.1e-12	13.6638
Foxj2	169.001	1.05635	0.336136	3.14262	0.00167444	0.00897409	2.77613
Sri	591.559	-0.350057	0.247111	-1.4166	0.1566	0.300583	-0.805207
Dgcr2	845.252	0.562298	0.242077	2.32281	0.0201894	0.0650365	1.69488
Irf3	488.209	-0.537515	0.259652	-2.07013	0.0384399	0.106493	-1.41522
Bcl2l12	231.696	-0.616441	0.308899	-1.99561	0.0459769	0.121774	-1.33746
Zfp959	29.0029	0.889836	0.692118	1.28567	0.198558	0.353903	0.702113
Mpnd	1755.12	-0.56849	0.221661	-2.56468	0.0103271	0.0385737	-1.98602
Sh3gl1	1442.79	-0.0148532	0.278972	-0.0532427	0.957539	0.976428	-0.0188438
Ebi3	16.7645	0.0551592	0.896464	0.0615297	0.950937	0.973651	0.0218481
Ccdc94	149.401	0.133405	0.357055	0.373627	0.708682	0.821197	0.149549
Ranbp2	440.125	-0.260733	0.314588	-0.828807	0.407214	0.578497	-0.390178
Grk5	108.492	-0.0677251	0.404078	-0.167604	0.866895	0.923981	-0.0620337
Dvl3	409.73	0.616415	0.26818	2.29851	0.0215328	0.0684851	1.6669
Abcf3	1190.71	-0.748014	0.229014	-3.26625	0.00108984	0.00634893	-2.96264
Eif2b5	4349.28	-0.462029	0.218914	-2.11055	0.0348111	0.0987017	-1.45828
Cyth2	1258.4	-0.246835	0.247843	-0.995934	0.319282	0.493416	-0.495825
Sult2b1	72.2228	0.591359	0.468045	1.26347	0.206422	0.363905	0.685244
Car11	76.9093	-0.574116	0.433662	-1.32388	0.185543	0.337683	-0.731555
Dlgap1	129.143	-0.469215	0.357685	-1.31181	0.189583	0.342659	-0.7222
Plag1	72.868	0.249762	0.483053	0.517049	0.605122	0.744129	0.218157
Hck	1259.54	-0.775727	0.83005	-0.934555	0.350018	0.525559	-0.45591
Mrpl4	1980.77	-0.716319	0.242659	-2.95196	0.00315768	0.015029	-2.50063
Keap1	338.598	0.911628	0.277734	3.28238	0.00102936	0.00606612	2.98743
Ap1m2	394.403	-2.03959	0.278337	-7.32775	2.34e-13	3.56e-11	-12.6307
Glg1	2319.82	0.650112	0.235568	2.75977	0.00578424	0.0242905	2.23775
Atp8b3	73.5743	0.093646	0.478281	0.195797	0.844769	0.909434	0.0732621
Btbd2	1269.72	-0.411923	0.249239	-1.65273	0.0983867	0.214517	-1.00706
Csnk1g2	2522.52	-0.0188712	0.22573	-0.0836008	0.933374	0.963462	-0.0299444
Abhd17a	1415.28	-0.639092	0.259846	-2.45951	0.0139128	0.0486156	-1.85658
Mob3a	73.8323	-0.690407	0.441697	-1.56308	0.118034	0.245317	-0.927993
Cacnb3	445.439	-0.0656099	0.283087	-0.231766	0.81672	0.892213	-0.087927
Ccdc65	30.2127	0.057994	0.644055	0.090045	0.928251	0.96035	0.0323344
Fkbp11	576.39	-0.955514	0.278986	-3.42496	0.000614899	0.00397381	-3.2112
Ddx23	2523.97	0.00129404	0.220785	0.00586106	0.995324	0.9974	0.00203571
Pld3	1833.78	-0.0442843	0.238333	-0.185809	0.852595	0.914498	-0.0692574
Grik5	308.253	0.872669	0.306849	2.84397	0.00445559	0.0197419	2.35109
Cd79a	59.6555	-0.308519	0.51294	-0.601471	0.547526	0.701759	-0.261595
Rabac1	2330.84	-0.348431	0.256935	-1.35611	0.175065	0.324732	-0.7568
Etv3	365.11	0.610165	0.290886	2.09761	0.0359396	0.101095	1.44443
Prkcsh	3331.16	0.150556	0.214098	0.703213	0.481923	0.647079	0.317022
Elavl3	299.833	1.03553	0.331495	3.12381	0.00178527	0.00943159	2.7483
Rab3b	133.7	0.427394	0.364632	1.17212	0.241148	0.406225	0.617717
St8sia6	79.4661	1.76594	0.477911	3.69513	0.000219778	0.00170118	3.65802
Fcgrt	362.289	-0.562213	0.308701	-1.82122	0.0685734	0.164621	-1.16384
Nosip	1770.73	-1.09065	0.244799	-4.45531	8.38e-06	0.000111773	-5.0769
Pih1d1	1006.93	-1.30448	0.240149	-5.43198	5.57e-08	1.74e-06	-7.25389
Rps11	30526.7	-0.484552	0.225369	-2.15004	0.0315522	0.0914308	-1.50097
Supt5	3040.08	0.48451	0.222591	2.17668	0.0295042	0.0870557	1.53012
Dll3	117.225	-0.839335	0.376672	-2.22829	0.0258612	0.0786188	-1.58735
Paf1	1612.79	-0.59612	0.239293	-2.49117	0.0127324	0.0454104	-1.89509
Timm50	1718.17	-0.411683	0.222028	-1.85419	0.0637115	0.15564	-1.19578
Med29	581.409	-1.35213	0.260062	-5.19927	2e-07	4.97e-06	-6.69882
Bicd1	54.5317	0.203218	0.499429	0.4069	0.684081	0.803695	0.164892
Ncstn	1017.29	0.470879	0.240429	1.9585	0.0501718	0.130054	1.29954
Pex19	976.258	-0.18862	0.23119	-0.815867	0.414576	0.585959	-0.382395
Phyhip	108.631	1.27867	0.395622	3.23205	0.00122905	0.00700534	2.91043
Crhr2	34.0516	0.539139	0.621493	0.86749	0.385673	0.560095	0.41378
Impdh1	1206.31	0.0302146	0.254163	0.118879	0.905371	0.946375	0.0431733
Dusp3	325.042	0.757989	0.296643	2.55522	0.0106119	0.0393563	1.97421
Prodh	418.567	-1.01601	0.265115	-3.83232	0.000126939	0.00109248	-3.8964
Dgcr14	554.106	-0.0136288	0.249986	-0.0545185	0.956522	0.976299	-0.019305
Slc25a1	3072.97	-0.0773814	0.216493	-0.357431	0.720769	0.829792	-0.142204
Dgcr6	830.275	-0.821884	0.255629	-3.21514	0.00130382	0.00736303	-2.88478
Ddr1	662.473	0.274811	0.253456	1.08425	0.278252	0.448983	0.555561
Ier3	499.377	0.417404	0.311098	1.34171	0.17969	0.330106	0.745477
Fosb	9.22496	-0.586249	1.10846	-0.528886	0.596885	0.737731	-0.22411
Klc4	427.613	-0.485693	0.276515	-1.75648	0.0790065	0.182588	-1.10234
Ercc1	687.49	-1.34556	0.264558	-5.08606	3.66e-07	8.28e-06	-6.43702
As3mt	373.394	0.0111215	0.27694	0.0401585	0.967967	0.982136	0.0141395
Homer3	320.547	-0.43167	0.314608	-1.37209	0.170036	0.318192	-0.76946
Crtc1	288.712	0.578303	0.28885	2.00209	0.0452755	0.120251	1.34414
Rnf215	227.643	-0.221462	0.302403	-0.73234	0.463961	0.630922	-0.333518
Sec14l2	147.407	0.25238	0.349237	0.722661	0.469888	0.636643	0.328006
Aven	875.202	-0.827853	0.238013	-3.47818	0.000504835	0.00337417	-3.29685
Crot	407.151	-0.292266	0.271304	-1.07726	0.281363	0.452728	-0.550733
Rps6ka1	2617.33	-0.300985	0.22275	-1.35122	0.176624	0.32643	-0.752951
Calb2	200.705	-0.460137	0.327488	-1.40505	0.160007	0.305243	-0.795861
Snrnp200	7932.4	0.193431	0.213961	0.904049	0.365969	0.540784	0.436555
Ciao1	1406.75	-0.996552	0.255646	-3.89817	9.69e-05	0.000872149	-4.01358
Has1	6.85758	3.47329	1.58329	2.19372	0.0282557	0.0843683	1.54889
Taf6l	1238.19	-0.556002	0.24502	-2.26921	0.0232556	0.0724577	-1.63347
Insig2	551.45	0.10706	0.252931	0.423277	0.672093	0.795236	0.17257
Kpna6	2667.58	-0.175491	0.249914	-0.702205	0.482552	0.647578	-0.316456
Man1a	33.2243	0.443728	0.61414	0.72252	0.469975	0.636664	0.327925
Itpkc	102.899	-0.17035	0.397655	-0.428387	0.668369	0.793136	-0.174984
Coq8b	242.302	-0.626035	0.298412	-2.09789	0.0359149	0.101061	-1.44473
Brd8	1944.74	0.104279	0.235714	0.442396	0.658202	0.785705	0.181641
Kif20a	3349.62	-0.921599	0.246582	-3.73749	0.000185866	0.00148259	-3.7308
Farsa	3721.94	-0.484459	0.23683	-2.0456	0.0407958	0.111166	-1.38938
Gcdh	1449.46	-0.618593	0.240213	-2.57519	0.0100186	0.0376189	-1.99919
Mast2	982.245	0.654249	0.237447	2.75535	0.00586297	0.0245657	2.23188
Dnase2a	595.597	0.301384	0.33299	0.905083	0.365421	0.540224	0.437206
Rad23a	1713.03	-0.499469	0.242379	-2.06069	0.0393324	0.108274	-1.40525
Calr	17595.6	-0.274426	0.232844	-1.17858	0.238565	0.403212	-0.622394
Syce2	1597.17	-0.668473	0.27701	-2.41317	0.0158143	0.0538104	-1.80095
Nfat5	802.378	0.321067	0.312751	1.02659	0.304613	0.478443	0.516251
Nob1	3324.59	-0.879989	0.214694	-4.09881	4.15e-05	0.000430337	-4.38166
Nqo1	950.7	-1.31935	0.23636	-5.58196	2.38e-08	8.73e-07	-7.62374
Ppfia3	239.907	0.465768	0.310238	1.50132	0.133272	0.26736	0.875262
Gys1	769.568	1.05638	0.250854	4.21113	2.54e-05	0.000283482	4.59499
Ruvbl2	6375.1	-0.476442	0.301914	-1.57807	0.114549	0.240634	-0.941008
Lin7b	44.1976	-0.353078	0.592032	-0.596382	0.55092	0.704283	-0.258911
Bax	3279.55	-0.84336	0.237869	-3.54547	0.000391909	0.00274429	-3.40682
Tfam	1687.8	-0.590379	0.22797	-2.58972	0.00960528	0.0363899	-2.01749
Zfp81	139.782	-0.650089	0.354411	-1.83428	0.0666128	0.160892	-1.17644
Efnb3	172.455	1.80917	0.43351	4.17331	3e-05	0.000326708	4.52259
Mmd	118.008	0.0616	0.381781	0.161349	0.871818	0.927274	0.059574
Hlf	21.8224	-0.358759	0.75142	-0.477442	0.633048	0.765967	-0.198564
Fam162a	2956.28	0.130018	0.303655	0.428177	0.668522	0.793207	0.174884
Rpl8	75064.5	-0.508891	0.215428	-2.36223	0.0181653	0.0598173	-1.74076
Ssbp2	28.415	0.912682	0.690935	1.32094	0.186522	0.338737	0.729269
Fancl	415.884	-0.999361	0.270979	-3.68797	0.000226051	0.00173762	-3.64579
Brinp2	18.0767	1.90383	0.904322	2.10526	0.035269	0.0997137	1.45261
Gstm5	274.745	-0.509762	0.320148	-1.59227	0.111325	0.235447	-0.953409
Gstm7	83.115	-0.0171832	0.440527	-0.0390059	0.968886	0.982766	-0.0137275
Gstm3	79.6525	-0.469785	0.462856	-1.01497	0.31012	0.484652	-0.50847
Stat3	2159.01	0.127877	0.217649	0.587535	0.556844	0.708747	0.254266
Stat5a	135.09	0.150922	0.364191	0.414402	0.678579	0.799769	0.168399
Cavin1	2325.38	0.149608	0.234104	0.639066	0.52278	0.681297	0.281681
Map3k11	341.537	0.250753	0.27366	0.916294	0.359513	0.534051	0.444285
Akt2	1450.51	-0.482631	0.224056	-2.15406	0.0312352	0.0908684	-1.50536
Dnaja3	1866.57	-0.12349	0.219279	-0.563165	0.573323	0.720892	-0.241601
Hmox2	870.796	-0.457064	0.243261	-1.8789	0.060258	0.149027	-1.21999
Cdip1	932.363	0.0216914	0.237561	0.0913084	0.927248	0.959646	0.0328043
Map3k20	306.733	0.785976	0.30284	2.59535	0.00944953	0.035907	2.02459
Cwc15	2640.61	-1.0923	0.249905	-4.37087	1.24e-05	0.000154341	-4.90744
Col5a3	258.127	0.878793	0.302051	2.90942	0.00362098	0.0167758	2.44117
Dnmt1	5299.68	-0.116355	0.215818	-0.539133	0.589795	0.733266	-0.229299
Ppan	2361.08	-0.238356	0.220034	-1.08327	0.278689	0.449402	-0.554881
Angptl2	24.1893	2.76406	0.795849	3.4731	0.000514491	0.00342583	3.28862
Cacna1b	86.9071	3.8142	0.542352	7.0327	2.03e-12	2.31e-10	11.6934
Trmt10a	468.574	-0.390821	0.25655	-1.52337	0.127667	0.259046	-0.893922
Etv1	271.667	-0.919595	0.290834	-3.16193	0.00156729	0.00853044	-2.80485
Kifc2	456.847	-0.256065	0.268176	-0.954839	0.339659	0.515229	-0.468957
Psap	5722.49	0.883998	0.23659	3.73642	0.00018666	0.00148559	3.72895
Ikbkg	267.321	0.279194	0.313224	0.891357	0.372738	0.547462	0.428597
Pax2	4.67306	2.28474	1.75824	1.29945	0.19379	0.348012	0.712669
Wars2	94.4667	0.217289	0.434292	0.50033	0.616842	0.753076	0.209826
Atn1	70.5631	0.126796	0.457398	0.277211	0.781618	0.870692	0.107005
Phb2	7184.09	-0.698949	0.234878	-2.97579	0.00292235	0.0140634	-2.53427
Ptpn6	842.313	-0.290609	0.262556	-1.10685	0.268361	0.437391	-0.571281
Eno2	336.596	0.787312	0.3254	2.41952	0.015541	0.0531451	1.80852
Emg1	4920.18	-1.24608	0.230669	-5.40202	6.59e-08	2e-06	-7.18115
Lpcat3	1227.57	-0.0603908	0.238634	-0.253068	0.800215	0.882222	-0.0967931
Atp6v1f	2465.88	-0.780757	0.228532	-3.4164	0.000634548	0.00408003	-3.19754
Clcn5	312.704	1.30822	0.284237	4.60256	4.17e-06	6.3e-05	5.37953
Clcn3	1988.52	0.857249	0.222959	3.84487	0.000120619	0.001048	3.91859
Hif3a	206.457	0.611743	0.356483	1.71605	0.0861526	0.194648	1.06473
Gpx6	22.616	1.63292	0.862215	1.89387	0.0582421	0.145274	1.23476
Utp20	3051.74	-0.49494	0.253632	-1.95141	0.051008	0.131665	-1.29236
Spic	91.412	-1.04929	0.409778	-2.56064	0.0104478	0.0388857	-1.98097
9330159F19Rik	30.9211	0.464648	0.713637	0.651099	0.514983	0.674449	0.288207
Cul3	1078.92	-0.0300282	0.229248	-0.130986	0.895787	0.940727	-0.0477954
Il11	14.9032	0.754043	0.905397	0.832831	0.40494	0.576604	0.39261
Large1	232.306	0.958499	0.326945	2.93168	0.00337133	0.0158381	2.4722
Ddx56	1647.76	-0.444201	0.289627	-1.5337	0.125103	0.255262	-0.902733
Tmed4	807.328	0.15651	0.261872	0.597658	0.550068	0.703599	0.259584
Col26a1	103.824	0.141915	0.437853	0.324115	0.745851	0.846994	0.127348
Bid	917.014	-0.38257	0.246861	-1.54974	0.121204	0.249976	-0.916482
Ralb	1221.31	-0.45732	0.227584	-2.00945	0.0444892	0.11854	-1.35175
Ppp1cc	7189.59	-0.450769	0.234445	-1.92271	0.0545167	0.138338	-1.26347
Dnajb11	1374.05	0.129346	0.226888	0.570086	0.568619	0.717561	0.245179
Tbccd1	539.347	-0.479199	0.250584	-1.91233	0.0558339	0.140749	-1.2531
Clec11a	54.0291	-0.243058	0.510638	-0.475989	0.634082	0.766645	-0.197854
Zfp324	65.5635	1.20735	0.476538	2.53359	0.0112902	0.0414052	1.9473
Gab2	12.7736	4.43105	1.36656	3.24249	0.00118489	0.00679507	2.92632
Coro1c	2561.16	-0.327662	0.240579	-1.36197	0.173207	0.322701	-0.761433
Tax1bp1	2235.48	-0.554143	0.243385	-2.27681	0.0227973	0.0714557	-1.64212
Ndrg2	1705.64	1.35096	0.249212	5.42093	5.93e-08	1.83e-06	7.22703
Mettl17	487.79	-0.502115	0.266189	-1.88631	0.0592532	0.147235	-1.22729
Arhgef40	121.036	1.30677	0.379735	3.44125	0.000579029	0.00379304	3.2373
Pnpla6	1648.34	-0.351894	0.232893	-1.51097	0.130797	0.263521	-0.883403
Mcoln1	950.977	0.828125	0.304682	2.718	0.00656782	0.0268083	2.18258
Arhgef18	935.339	0.952859	0.275283	3.46139	0.000537402	0.00355177	3.2697
Pkn2	1111.34	-0.300001	0.22971	-1.306	0.191553	0.345052	-0.71771
Etfb	146.377	-1.1743	0.395034	-2.97264	0.00295248	0.0141968	-2.52981
Stxbp2	1166.33	-0.832517	0.24147	-3.44771	0.000565361	0.0037172	-3.24767
Sgce	300.029	1.32735	0.353996	3.74962	0.000177102	0.00142483	3.75178
Chn2	63.1414	1.41909	0.488199	2.90677	0.00365177	0.0168877	2.4375
Wwox	253.858	-0.144279	0.29786	-0.484386	0.628112	0.762352	-0.201963
Slbp	2596.18	-1.34462	0.281444	-4.77756	1.77e-06	3.1e-05	-5.75097
Arid3b	1327.02	0.349858	0.22918	1.52657	0.126869	0.257804	0.896644
Cnn2	1279.31	0.53658	0.303644	1.76713	0.0772059	0.18002	1.11235
Polr2e	7834.28	-0.735556	0.224927	-3.27019	0.00107474	0.00628505	-2.9687
Abca13	13.7538	0.775896	0.929717	0.834551	0.403971	0.575626	0.39365
Myo9b	1276	0.70388	0.22782	3.08963	0.00200405	0.0103655	2.69809
Hdac9	5.50646	1.0463	1.5077	0.693974	0.487699	0.651728	0.311848
Mtfp1	188.144	-0.682845	0.3203	-2.13189	0.0330159	0.0945854	-1.48128
Rab23	909.105	-0.0545967	0.251222	-0.217324	0.827956	0.900295	-0.081993
Rab11a	1325.57	-0.530175	0.269702	-1.96578	0.049324	0.128306	-1.30694
Eif2b2	1034.68	-0.745992	0.258617	-2.88454	0.00391982	0.0178806	-2.40673
Dlst	2385.12	-0.132876	0.21672	-0.613125	0.539794	0.695514	-0.267772
Pgf	26.4664	-0.23984	0.70752	-0.338987	0.734619	0.83916	-0.133938
Ulk2	84.0772	2.56507	0.47065	5.45006	5.04e-08	1.59e-06	7.29797
Dgkq	109.563	0.691934	0.418069	1.65507	0.0979102	0.213793	1.00917
Chmp2b	470.98	0.242557	0.290479	0.835025	0.403704	0.57545	0.393937
Plod3	955.107	0.444523	0.241604	1.83989	0.0657849	0.159391	1.18187
Ap1s1	1741.59	-0.747864	0.226947	-3.29533	0.000983063	0.00585489	-3.00742
Mapk13	341.658	-0.290706	0.312551	-0.930107	0.352316	0.528117	-0.453068
Srpk1	2867.76	-0.0511275	0.219849	-0.232557	0.816105	0.891829	-0.0882539
Lbr	1917.67	-0.0688581	0.242024	-0.284509	0.77602	0.867386	-0.110127
Crabp2	136.082	-1.21379	0.412625	-2.94163	0.00326487	0.0154003	-2.48613
Nes	127.77	0.727154	0.3626	2.00539	0.0449212	0.119483	1.34755
Bcan	41.4975	1.75559	0.593123	2.95991	0.00307726	0.0147331	2.51184
Prcc	1815.22	-0.259456	0.227897	-1.13848	0.25492	0.422143	-0.593596
Rrnad1	332.903	-0.214789	0.278496	-0.771249	0.44056	0.609298	-0.355995
Hdgf	12767.4	-0.352393	0.208474	-1.69034	0.090962	0.202477	-1.04114
Slc25a18	17.3969	1.65303	0.900839	1.83499	0.0665067	0.160767	1.17713
Thop1	2804.79	-0.661738	0.302639	-2.18656	0.0287747	0.08553	-1.54099
Apba3	712.431	0.422559	0.240394	1.75778	0.0787851	0.182299	1.10356
Matk	33.3679	1.57248	0.637149	2.46799	0.0135874	0.0476741	1.86686
Pias4	1407.37	-0.157501	0.228224	-0.690115	0.490122	0.653496	-0.309696
Map2k1	3128.03	0.156781	0.215047	0.729054	0.465969	0.632587	0.331643
Sgta	1935.67	-0.251584	0.225044	-1.11793	0.263595	0.432199	-0.579063
Tmem242	916.396	-1.00205	0.247246	-4.05285	5.06e-05	0.0005066	-4.29587
Dtx2	596.155	0.128123	0.248549	0.515484	0.606215	0.744911	0.217374
Zp3	159.846	-0.776152	0.385235	-2.01475	0.0439311	0.117458	-1.35723
Hspb1	14059	-0.913311	0.215058	-4.2468	2.17e-05	0.000247667	-4.66386
Rasa4	445.586	0.290823	0.259446	1.12094	0.262314	0.430695	0.581179
Syt5	129.122	0.23943	0.431777	0.554522	0.579222	0.725794	0.237155
Hnrnpa2b1	20900.5	-1.1219	0.212643	-5.27598	1.32e-07	3.53e-06	-6.87926
Fxyd4	24.6345	-0.292281	0.708941	-0.412278	0.680135	0.801101	-0.167405
Ccdc130	356.699	0.706629	0.271802	2.59979	0.00932802	0.0355136	2.03021
Mri1	1204.81	-1.10405	0.317159	-3.48107	0.00049942	0.00334176	-3.30153
Prkacb	598.834	0.342342	0.252857	1.3539	0.17577	0.325417	0.755056
Sgsh	25.9301	1.70947	0.733794	2.32964	0.0198254	0.064143	1.70278
Chd5	181.312	0.710221	0.379949	1.86925	0.0615877	0.151514	1.21051
Cstb	3045.08	-1.33808	0.296431	-4.51398	6.36e-06	8.97e-05	-5.19638
Sh2b2	99.7152	-0.0369946	0.438337	-0.0843976	0.93274	0.963143	-0.0302392
Pex5	1141.95	-0.281706	0.25145	-1.12033	0.262575	0.430928	-0.580746
Jkamp	654.638	-0.817197	0.245908	-3.32318	0.000889983	0.00539269	-3.05062
Cd44	7.44969	2.47602	1.35021	1.8338	0.0666839	0.160976	1.17598
Eif2ak4	400.625	0.121437	0.270659	0.448673	0.653668	0.782236	0.184643
Wdr1	1698.35	-0.527009	0.225076	-2.34147	0.019208	0.0624066	-1.71652
Wisp1	11.0794	1.01149	1.03042	0.981638	0.326278	0.500749	0.486412
Ndrg1	1523.9	2.80769	0.247822	11.3294	9.38e-30	1.85e-26	29.0278
4930550C14Rik	9.03894	0.313334	1.12367	0.278848	0.780362	0.86994	0.107704
Man2b1	1609.81	0.212334	0.23961	0.886168	0.375527	0.550195	0.425359
Klf5	2868.99	0.286177	0.215623	1.32721	0.18444	0.336191	0.734145
Wdr83	819.916	-1.23559	0.239997	-5.14835	2.63e-07	6.26e-06	-6.5804
Prdx2	8539.66	-1.58312	0.218119	-7.25805	3.93e-13	5.54e-11	-12.4059
Polr2a	5769.39	1.40052	0.22174	6.31605	2.68e-10	1.88e-08	9.57133
Senp3	8372.41	-0.205513	0.216775	-0.94805	0.343104	0.518684	-0.464574
Corin	4.70033	2.86568	1.74778	1.63961	0.101086	0.219166	0.995308
Plekha8	654.4	0.249327	0.245611	1.01513	0.310045	0.484652	0.508575
G6pc2	8.12555	1.60551	1.23301	1.3021	0.192881	0.346917	0.71471
Spc25	629.329	-0.334626	0.253009	-1.32259	0.185973	0.338101	-0.73055
Dnah2	150.569	1.13378	0.351147	3.22879	0.00124317	0.00707448	2.90547
Ripk4	293.465	0.886353	0.301683	2.93803	0.0033031	0.0155628	2.48108
Ufd1	935.314	-0.619788	0.259187	-2.39127	0.01679	0.0561944	-1.77495
Zfp287	35.8501	1.09277	0.659443	1.65711	0.0974971	0.213181	1.01101
Letm1	796.821	0.293715	0.254369	1.15468	0.24822	0.414759	0.605163
Ubqln1	3994.15	0.0466674	0.235722	0.197977	0.843063	0.90858	0.0741398
Fgfr4	222.263	0.780906	0.358989	2.17529	0.0296082	0.0872522	1.52859
Cadm3	8.73793	-0.434484	1.20605	-0.360253	0.718658	0.828696	-0.143478
Txn2	3128.49	-1.21943	0.227373	-5.36315	8.18e-08	2.34e-06	-7.08735
Casp14	23.6824	0.46885	0.735094	0.637809	0.523598	0.681978	0.281002
Slc1a6	40.2921	2.83074	0.704159	4.02002	5.82e-05	0.000572641	4.23514
Slc1a3	207.245	-0.533021	0.333362	-1.59892	0.109837	0.233078	-0.95925
Crbn	346.272	0.131397	0.279591	0.469962	0.638382	0.770472	0.194919
Msh6	10490.4	-0.446009	0.208661	-2.13749	0.0325584	0.0935074	-1.48734
Fbxo11	414.27	0.214225	0.270476	0.79203	0.428343	0.598562	0.368208
Mlxipl	93.7505	1.09864	0.492172	2.23223	0.0255998	0.0780511	1.59176
Tbl2	1594.12	0.196171	0.227028	0.864082	0.387543	0.561825	0.41168
Bud23	1523.58	-0.927099	0.251492	-3.6864	0.000227447	0.00174533	-3.64312
Nid1	1698.94	1.08746	0.748589	1.45268	0.146314	0.286005	0.834715
Mcm5	14661.8	-0.461968	0.247139	-1.86927	0.0615856	0.151514	-1.21052
Hmox1	2464.75	-0.0815488	0.239457	-0.340558	0.733437	0.838672	-0.134637
Mprip	1975.35	0.422337	0.222434	1.8987	0.0576035	0.144027	1.23955
Cic	2131.07	0.604224	0.228671	2.64233	0.00823384	0.0320354	2.0844
Pafah1b3	1332.61	-0.853652	0.23312	-3.66186	0.000250388	0.00189036	-3.60139
Il27ra	92.8303	0.6853	0.454834	1.5067	0.131887	0.265274	0.879799
Prkaca	2984.33	0.235378	0.236073	0.997057	0.318737	0.493002	0.496568
Asf1b	1644.42	-1.15292	0.238641	-4.83118	1.36e-06	2.46e-05	-5.86734
Ddx39	10367	-1.28856	0.217636	-5.92072	3.21e-09	1.56e-07	-8.49413
Dnajb1	2464.89	-0.987645	0.224312	-4.403	1.07e-05	0.000135919	-4.97157
Msh4	68.2185	0.441741	0.496458	0.889785	0.373581	0.548293	0.427615
Usp40	313.067	0.57298	0.2893	1.98058	0.0476388	0.125075	1.32204
Kbtbd4	98.3256	0.112297	0.397785	0.282304	0.77771	0.868323	0.109182
Celf1	3664.69	0.0430151	0.221634	0.194082	0.846112	0.910397	0.0725722
Ndufs3	1613.59	-0.167361	0.235421	-0.710904	0.477144	0.642701	-0.321351
Por	1374.64	0.530141	0.230937	2.2956	0.0216986	0.0688496	1.66357
Igf1r	451.077	0.464498	0.261648	1.77528	0.0758521	0.177761	1.12003
Insr	134.814	0.957536	0.367958	2.6023	0.00926011	0.0353327	2.03338
Atp4a	41.1559	0.60919	0.6769	0.89997	0.368136	0.542866	0.433992
Trim28	39233.3	-0.738356	0.232782	-3.17187	0.00151459	0.00830269	-2.8197
Ube2m	2382.76	-1.23961	0.22504	-5.50838	3.62e-08	1.23e-06	-7.4411
Adcy9	55.3584	1.6001	0.536644	2.98167	0.00286678	0.0138522	2.54261
Ctr9	1846.36	0.331007	0.2387	1.38671	0.165531	0.312626	0.781122
Eif4g2	9808.18	-0.099746	0.225065	-0.443187	0.65763	0.785246	-0.182018
Pcyt1a	350.189	0.718658	0.276708	2.59717	0.00939948	0.0357397	2.0269
Zfp592	566.479	0.527102	0.252379	2.08853	0.03675	0.102935	1.43474
Psmd4	6452.96	-1.04756	0.238095	-4.39978	1.08e-05	0.000137656	-4.96512
Tmod4	19.1016	1.67932	0.828846	2.0261	0.0427547	0.115022	1.36902
Insrr	8.73381	4.91796	1.78688	2.75226	0.00591863	0.0247315	2.22778
Snx6	1466.93	-1.04502	0.22909	-4.5616	5.08e-06	7.41e-05	-5.29443
Mthfd2	1220.39	-0.265216	0.336557	-0.788027	0.430681	0.600554	-0.365844
Kit	1554.79	0.735796	0.224834	3.27262	0.00106556	0.0062396	2.97242
Tomm40l	188.117	-0.445786	0.342827	-1.30032	0.19349	0.347654	-0.713342
Apoa2	8.07755	0.880165	1.1936	0.737403	0.460878	0.628797	0.336414
Pan2	1421.9	-0.0401951	0.227701	-0.176526	0.859881	0.919538	-0.0655618
Cs	5893.31	0.021486	0.210205	0.102214	0.918587	0.95463	0.0368799
Ampd3	210.721	0.996866	0.315925	3.15538	0.00160287	0.00867426	2.7951
Bcas2	3998.75	-0.734224	0.21944	-3.3459	0.000820149	0.00504486	-3.08611
Ctcf	2833.04	-0.00619077	0.224094	-0.0276257	0.977961	0.98838	-0.00967862
Pard6a	262.03	-0.764807	0.316012	-2.42018	0.0155127	0.0530992	-1.80931
Agrp	23.9366	1.43184	0.770437	1.85848	0.0631008	0.154488	1.19997
Tfap4	428.985	0.131528	0.261208	0.503536	0.614588	0.751568	0.211416
Ranbp1	5887.76	-1.40305	0.276187	-5.08008	3.77e-07	8.48e-06	-6.42335
Rfx5	137.644	0.484644	0.362141	1.33827	0.180807	0.331452	0.742784
Psmb4	10643.5	-1.59375	0.269077	-5.92303	3.16e-09	1.55e-07	-8.50021
Slc30a4	42.1942	0.60463	0.604797	0.999725	0.317444	0.491883	0.498334
Sqor	5.48574	0.338228	1.50879	0.224171	0.822624	0.896583	0.0847986
Bloc1s6	576.942	-0.143291	0.250797	-0.571343	0.567767	0.716848	-0.24583
Metap1	1451.01	-0.467314	0.224547	-2.08114	0.0374207	0.104402	-1.42689
Gpr108	380.074	0.344399	0.269307	1.27883	0.200955	0.356923	0.696901
Gata6	78.8623	3.2344	0.541008	5.97847	2.25e-09	1.16e-07	8.64734
Rsl1d1	6017.8	-1.22446	0.229798	-5.32844	9.91e-08	2.76e-06	-7.0041
Apc	742.284	0.52859	0.259263	2.03882	0.0414683	0.112361	1.38228
Reep5	975.497	0.261455	0.255645	1.02272	0.306438	0.480684	0.513657
Ergic3	1955.95	-0.146995	0.226752	-0.648261	0.516816	0.676203	-0.286664
Uqcc1	618.084	-0.524147	0.2492	-2.10332	0.0354382	0.100065	-1.45053
Ncoa2	427.932	1.07568	0.297894	3.61094	0.000305091	0.00222581	3.51557
Trh	7556.83	-0.490395	0.255914	-1.91625	0.0553336	0.139825	-1.25701
Nr2c2	76.9359	1.48	0.481504	3.0737	0.00211425	0.0108471	2.67484
Nr2c1	156.774	1.40731	0.353877	3.97684	6.98e-05	0.000664656	4.15591
Smpd4	2262.75	-0.564802	0.262177	-2.15428	0.0312184	0.0908684	-1.50559
Pex1	288.127	0.289092	0.289844	0.997407	0.318567	0.492825	0.496799
Otx1	6.01998	2.22716	1.56434	1.4237	0.154532	0.29803	0.810981
Kctd20	2022.76	0.0525316	0.219158	0.239697	0.810565	0.887631	0.0912121
Itgae	155.061	-1.17765	0.412266	-2.85653	0.00428295	0.0191633	-2.36826
Ctns	448.094	0.248721	0.298324	0.833728	0.404434	0.575976	0.393152
P2rx5	79.9621	0.040206	0.470309	0.0854885	0.931873	0.962472	0.0306433
Shpk	54.0697	0.67908	0.505845	1.34247	0.179445	0.329895	0.746068
Ephb3	757.794	0.620714	0.244182	2.54201	0.0110216	0.0405541	1.95775
Tuft1	264.995	0.0308035	0.29746	0.103555	0.917523	0.953935	0.0373833
Rcn1	1770.7	-0.429822	0.220383	-1.95034	0.0511359	0.13188	-1.29127
Dnase1	34.6689	1.51952	0.636771	2.38628	0.0170196	0.0568341	1.76905
Trap1	5536.26	-0.532752	0.232446	-2.29194	0.021909	0.0693562	-1.65938
Naa60	421.918	-0.0705598	0.271215	-0.260162	0.794739	0.878999	-0.0997756
1700037C18Rik	30.3845	-0.590819	0.692655	-0.852977	0.393672	0.566918	-0.404866
Ankrd13d	166.6	0.354245	0.333444	1.06238	0.288062	0.46034	0.540514
Tpr	3570.79	-0.329838	0.21466	-1.53656	0.1244	0.254224	-0.905178
BC003331	180.717	0.165688	0.337895	0.490354	0.623883	0.759428	0.204897
Dhx34	285.546	0.87373	0.291029	3.00221	0.00268023	0.0131184	2.57183
Kptn	200.165	-0.527597	0.312759	-1.68691	0.0916203	0.20356	-1.03801
Napa	1991.86	-0.256955	0.218562	-1.17566	0.23973	0.404605	-0.620277
Sra1	2001.11	-1.08136	0.228205	-4.73853	2.15e-06	3.66e-05	-5.66701
Calcoco2	1047.76	-0.912876	0.251019	-3.63669	0.000276165	0.00205013	-3.55883
Atp5g1	6628.1	-1.6907	0.288412	-5.8621	4.57e-09	2.11e-07	-8.34003
Snf8	1015.04	-0.705197	0.263477	-2.67651	0.00743943	0.0295053	-2.12846
Tbcb	1818.5	-1.18547	0.268341	-4.41779	9.97e-06	0.000129181	-5.00123
Inpp5k	661.943	-0.435483	0.257781	-1.68935	0.0911518	0.202765	-1.04023
Crkl	1187.11	-0.0850374	0.232465	-0.365807	0.714509	0.825649	-0.145992
Upk3bl	36.6229	-0.48694	0.590441	-0.824705	0.409539	0.58064	-0.387705
Eps8l1	6.62158	2.2171	1.42986	1.55058	0.121003	0.249678	0.917202
Clint1	1286.93	0.0638807	0.236426	0.270192	0.787012	0.874277	0.104019
Prss16	175.3	-0.666896	0.335192	-1.98959	0.0466358	0.123097	-1.33128
Cdkal1	486.633	-1.15677	0.258402	-4.47663	7.58e-06	0.000103508	-5.12015
Rhox6	62.3298	-1.29487	0.520289	-2.48875	0.0128192	0.0456467	-1.89214
Htra1	553.399	-0.240425	0.260576	-0.922667	0.356181	0.531668	-0.44833
Zbtb17	678.748	-0.103761	0.247516	-0.419208	0.675064	0.797356	-0.170655
Clcnkb	100.413	0.77199	0.446533	1.72885	0.0838356	0.190772	1.07657
Fam131c	126.203	0.444976	0.376835	1.18083	0.237671	0.402199	0.624023
Fblim1	3247.84	-1.02223	0.223463	-4.57452	4.77e-06	7.02e-05	-5.32119
Hspb7	28.9772	5.68404	1.28955	4.40777	1.04e-05	0.000133712	4.98114
Epor	145.636	0.49346	0.357066	1.38199	0.166976	0.314415	0.777346
Ccdc159	36.2231	-0.499453	0.588828	-0.848216	0.396318	0.569114	-0.401956
Mob1b	205.576	0.30672	0.314278	0.975952	0.329088	0.503253	0.482687
Atp6v1b2	6517.07	-0.168413	0.229836	-0.732752	0.46371	0.63087	-0.333754
Eps15l1	2070.95	0.066068	0.21795	0.303134	0.761788	0.857413	0.118166
Tep1	476.195	0.237763	0.267428	0.889072	0.373964	0.54872	0.42717
Ttc5	1564.65	-0.291449	0.230891	-1.26228	0.206849	0.364514	-0.684346
Osgep	1570.03	-1.35202	0.266952	-5.06467	4.09e-07	9.07e-06	-6.38817
Aamp	4058.86	-0.800039	0.225757	-3.54381	0.000394387	0.00275471	-3.40408
Tmbim1	575.14	-0.0141214	0.2607	-0.0541674	0.956802	0.976304	-0.019178
Arpc2	3475.86	-0.886253	0.218114	-4.06326	4.84e-05	0.000488935	-4.31522
Kmt2b	1590.79	0.329099	0.226322	1.45412	0.145912	0.285568	0.835908
Zbtb32	534.665	-0.919468	0.37031	-2.48297	0.0130293	0.0462096	-1.88508
Etv2	32.2629	-1.64106	0.636243	-2.57929	0.00990037	0.0373169	-2.00435
Upk1a	80.7632	-2.49296	0.449957	-5.54045	3.02e-08	1.06e-06	-7.52043
Tmem147	1458.07	-1.0374	0.246909	-4.20154	2.65e-05	0.000293915	-4.57658
Rps9	37941	-0.766599	0.219758	-3.48837	0.000485968	0.00326157	-3.31339
Tfpt	374.813	-0.545155	0.299159	-1.82229	0.0684107	0.164363	-1.16488
Susd2	646.84	-1.24935	0.269105	-4.6426	3.44e-06	5.36e-05	-5.46339
Ggt5	15.7725	0.789384	0.912689	0.864898	0.387095	0.561312	0.412183
Ggt1	329.626	0.539817	0.277048	1.94846	0.0513598	0.132323	1.28938
Crip2	1017.82	-0.26915	0.292278	-0.920868	0.357119	0.532442	-0.447187
Crip1	1285.55	-1.80809	0.276291	-6.54414	5.98e-11	4.99e-09	-10.223
Cbfa2t3	6.39428	4.40304	1.8967	2.32143	0.0202639	0.065229	1.69328
Fbln1	1060.9	0.707692	0.231693	3.05444	0.00225484	0.0114227	2.64688
Pgrmc1	908.521	-0.281964	0.287273	-0.981518	0.326338	0.500749	-0.486333
Gcat	334.856	-1.45784	0.31383	-4.64533	3.4e-06	5.31e-05	-5.46911
Tek	232.805	0.960202	0.324511	2.95892	0.00308717	0.0147646	2.51044
Elovl1	420.49	-0.82067	0.274246	-2.99246	0.00276737	0.0134744	-2.55793
Med8	1035.31	-0.699441	0.248597	-2.81355	0.0048997	0.0212955	-2.30983
Hyi	72.3935	0.0975059	0.445437	0.218899	0.826729	0.899511	0.0826371
Cdc20	6327.9	-1.12625	0.243949	-4.61674	3.9e-06	5.94e-05	-5.40914
Adamts4	40.1714	0.516483	0.587594	0.87898	0.379412	0.553833	0.420889
Nectin4	99.8319	0.587468	0.525853	1.11717	0.263921	0.432516	0.578526
Pfdn2	2448.8	-1.18182	0.262254	-4.50638	6.59e-06	9.21e-05	-5.18084
Rnf114	1831.79	-0.051845	0.241054	-0.215076	0.829708	0.901318	-0.0810748
C330007P06Rik	278.427	-0.391873	0.305905	-1.28103	0.200185	0.35616	-0.698569
Neurl1a	812.669	1.10025	0.242455	4.53796	5.68e-06	8.14e-05	5.24565
Srm	4260.39	-1.39172	0.286994	-4.84931	1.24e-06	2.27e-05	-5.90696
Epha2	1131.86	1.46734	0.241275	6.08159	1.19e-09	6.8e-08	8.92446
Rbm14	2019.81	-0.705905	0.267318	-2.6407	0.00827361	0.0321416	-2.0823
Actn3	413.736	1.09861	0.341853	3.2137	0.00131038	0.00739071	2.8826
Zdhhc24	430.001	-0.646481	0.26225	-2.46513	0.0136963	0.0479925	-1.8634
Bbs1	129.068	1.17448	0.364683	3.22054	0.00127949	0.00724408	2.89296
Slc34a3	95.6035	-0.486485	0.398121	-1.22195	0.221726	0.382983	-0.654184
Ndor1	164.881	-0.151923	0.333819	-0.455107	0.649032	0.778644	-0.187734
Nsmf	120.182	0.977481	0.383305	2.55014	0.0107681	0.0397777	1.96786
Pdk1	4483.66	0.725112	0.216574	3.34811	0.000813648	0.00501392	3.08956
Ptbp1	10556.9	-0.202729	0.231396	-0.876112	0.380969	0.555011	-0.41911
Mvd	624.58	0.249541	0.262634	0.950147	0.342038	0.517776	0.465926
Cyba	307.673	0.199933	0.297288	0.672523	0.501251	0.663719	0.299945
Tmem110	551.543	0.271543	0.256855	1.05718	0.290428	0.462914	0.536962
Sfmbt1	289.322	0.463974	0.292521	1.58613	0.112711	0.237644	0.948035
Ihh	5.33146	-0.305661	1.56481	-0.195334	0.845131	0.909622	-0.0730758
Prkag3	7.32088	2.95715	1.46243	2.02208	0.0431676	0.11595	1.36484
Atp7b	145.222	2.44447	0.383184	6.37937	1.78e-10	1.3e-08	9.75003
Slc4a1	29.1484	1.27563	0.688443	1.85292	0.0638944	0.15598	1.19454
Rundc3a	722.964	-0.935828	0.322338	-2.90325	0.00369314	0.0170302	-2.4326
Slc4a3	144.467	0.992388	0.348896	2.84436	0.00445002	0.0197316	2.35164
Cdt1	3208.23	-0.660005	0.238243	-2.7703	0.00560052	0.0236926	-2.25177
Runx1t1	10.5126	0.590363	1.05468	0.559758	0.575645	0.723037	0.239845
Snai3	125.466	0.301851	0.476199	0.633876	0.526162	0.684327	0.278881
Aprt	5415.81	-1.90735	0.266873	-7.14703	8.87e-13	1.1e-10	-12.0522
Gtf2h1	2245.4	-0.682445	0.227947	-2.99388	0.00275458	0.013433	-2.55994
Hfe	18.6452	0.275395	0.796269	0.345857	0.72945	0.835996	0.137004
Abhd1	7.43745	0.481687	1.2481	0.385937	0.699543	0.813945	0.155185
Slc5a6	385.814	-0.0670777	0.270653	-0.247836	0.804261	0.884197	-0.0946028
Nphs1	836.59	-0.0329161	0.259019	-0.12708	0.898877	0.942662	-0.0462996
Aplp1	2807.94	-0.404978	0.232331	-1.74311	0.081315	0.186733	-1.08983
Qrich1	2605.71	-0.0763062	0.218993	-0.348442	0.727508	0.834793	-0.138162
P4htm	154.736	0.70891	0.34334	2.06475	0.0389467	0.107562	1.40953
Usp19	2337.46	-0.0108452	0.224341	-0.0483427	0.961443	0.978343	-0.0170764
Pola1	953.356	-1.5381	0.24159	-6.36656	1.93e-10	1.4e-08	-9.71373
Cdc42	5903.95	-0.900892	0.213889	-4.21197	2.53e-05	0.000282685	-4.59661
Pknox1	469.628	0.151637	0.280239	0.5411	0.588439	0.732019	0.230299
Gmnn	2462.67	-1.27188	0.235711	-5.39596	6.82e-08	2.05e-06	-7.16648
Acot13	842.413	-1.0802	0.241351	-4.47563	7.62e-06	0.000103832	-5.11813
Zfp184	255.792	-0.218563	0.29844	-0.73235	0.463955	0.630922	-0.333524
Cyp27b1	20.3949	-0.500944	0.790402	-0.633784	0.526222	0.684327	-0.278831
Cdk4	13596.9	-1.0876	0.21389	-5.08483	3.68e-07	8.3e-06	-6.43421
B4galnt1	159.764	0.918098	0.3441	2.66812	0.00762778	0.0300579	2.1176
Mettl1	414.181	-0.226998	0.278558	-0.814904	0.415127	0.5863	-0.381819
Tspan31	1234.31	-0.785059	0.246436	-3.18564	0.00144433	0.00799894	-2.84033
Kif5b	1589.31	-0.239196	0.240409	-0.994955	0.319758	0.493808	-0.495178
Saal1	807.206	-0.231583	0.239759	-0.965897	0.334096	0.5087	-0.476129
Krt23	19.3841	3.70537	0.998676	3.71029	0.000207025	0.00161512	3.68398
Cnp	886.774	-0.808059	0.251919	-3.20761	0.00133843	0.00750836	-2.87341
Ttc25	79.2863	-0.271717	0.428109	-0.634691	0.52563	0.683826	-0.27932
Sulf2	2707.85	0.548066	0.219133	2.50107	0.0123818	0.0444993	1.90722
Sod2	4100.59	-1.27794	0.226445	-5.64349	1.67e-08	6.41e-07	-7.77822
Tmco6	599.904	0.378116	0.262253	1.4418	0.149359	0.290226	0.825768
Stambp	45.168	0.068574	0.560644	0.122313	0.902651	0.944809	0.04448
Ezh1	1206.08	0.00290482	0.248248	0.0117013	0.990664	0.995295	0.00407364
Hap1	1381.37	0.0681653	0.226459	0.301005	0.763411	0.858258	0.117242
P3h4	429.321	-0.172571	0.333795	-0.516995	0.605159	0.744129	-0.21813
Ctnnb1	11858.4	-0.18234	0.21153	-0.862005	0.388685	0.562792	-0.410403
Eif1b	768.445	-0.00170404	0.246816	-0.00690407	0.994491	0.996836	-0.00239897
Chrd	66.3389	-0.307666	0.469307	-0.655575	0.512097	0.672305	-0.290647
Psmd2	11378.8	-0.387425	0.24504	-1.58107	0.113863	0.239589	-0.943619
Syngr3	262.403	-0.669383	0.296259	-2.25945	0.0238553	0.0738344	-1.62241
Vars	6214.04	-0.456481	0.244071	-1.87028	0.0614454	0.151212	-1.21151
Vwa7	13.5183	-0.0942138	0.943431	-0.099863	0.920453	0.955797	-0.0359983
Hspa1l	6.31277	0.667688	1.4288	0.467307	0.64028	0.771828	0.19363
Slc44a4	286.159	-0.342661	0.291923	-1.17381	0.240473	0.405626	-0.618934
Msh5	49.0355	1.52604	0.547881	2.78535	0.00534697	0.0228704	2.27189
Abhd16a	393.162	0.154978	0.280955	0.551612	0.581214	0.726584	0.235664
Neu1	584.33	0.322775	0.344184	0.937799	0.348348	0.523803	0.457987
Ddah2	2614.92	-0.612669	0.266419	-2.29964	0.0214684	0.0683146	-1.6682
Clic1	1634.39	-0.0694198	0.262299	-0.26466	0.791272	0.877096	-0.101674
Lsm2	2179.36	-0.938468	0.238329	-3.9377	8.23e-05	0.000762668	-4.08478
Pole	2039.54	-0.0765706	0.233888	-0.327382	0.743379	0.84522	-0.12879
Atp1a2	19.2575	2.92713	0.935939	3.12748	0.00176314	0.00934532	2.75371
Atp1a4	12.5295	-2.42676	1.03581	-2.34287	0.0191361	0.0622072	-1.71815
Casq1	24.5513	-0.538951	0.706591	-0.762749	0.445613	0.61391	-0.351042
Stx1a	188.246	-0.192969	0.356613	-0.541117	0.588427	0.732019	-0.230307
Ceacam9	4.98689	-0.655423	1.69836	-0.385915	0.699559	0.813945	-0.155175
Zfp775	196.093	0.925706	0.322838	2.8674	0.0041386	0.0186347	2.38315
Scube2	18.3526	0.756393	0.809804	0.934045	0.350281	0.52582	0.455584
Mrpl49	1924.75	-1.12494	0.238427	-4.71818	2.38e-06	3.96e-05	-5.62349
Dennd2c	1293.51	0.358308	0.236942	1.51222	0.130478	0.26313	0.884463
Mark3	1908.71	-0.15742	0.220437	-0.714128	0.475148	0.641179	-0.323171
Gatad1	2230.56	-0.360125	0.218937	-1.64488	0.0999946	0.217303	-1.00002
M6pr	4290.6	-0.37148	0.21223	-1.75037	0.0800548	0.184507	-1.09661
Lrrc8a	129.372	-0.554289	0.368706	-1.50334	0.132753	0.266676	-0.876957
Mc5r	7.16246	-0.803369	1.24864	-0.643396	0.519967	0.679019	-0.284024
Ppp2r1a	6148.39	-0.17885	0.213934	-0.836008	0.40315	0.575162	-0.394533
Fance	848.376	-0.252655	0.238682	-1.05854	0.289808	0.462215	-0.53789
Tinf2	1354.27	-0.660025	0.26196	-2.51956	0.01175	0.0427038	-1.92996
Hapln4	112.916	2.68209	0.430345	6.23241	4.59e-10	2.99e-08	9.3379
Dus3l	845.191	-0.13346	0.235664	-0.566315	0.571179	0.719521	-0.243228
Gtpbp3	1165.76	-0.823236	0.258246	-3.1878	0.00143361	0.00794948	-2.84357
Tgfbr1	244.258	0.37585	0.338825	1.10928	0.267311	0.436197	0.572983
Homer1	330.239	0.36398	0.287499	1.26602	0.205504	0.362756	0.687179
Rad51c	492.825	-0.152248	0.277179	-0.549278	0.582815	0.727379	-0.234469
Arpp19	1582.98	-1.05855	0.243933	-4.3395	1.43e-05	0.00017395	-4.84526
Bcl2l1	1007.36	-0.193319	0.245982	-0.785905	0.431923	0.601724	-0.364593
Khsrp	2708.69	0.273507	0.216264	1.26469	0.205981	0.363344	0.686173
Ccdc124	2585.64	-1.43736	0.265051	-5.42297	5.86e-08	1.82e-06	-7.23198
Cct4	11522	-0.946183	0.233431	-4.05338	5.05e-05	0.000506315	-4.29685
0610009B22Rik	765.66	-1.3748	0.264366	-5.20038	1.99e-07	4.94e-06	-6.70141
Cpt1c	1012	0.569092	0.276664	2.05698	0.0396879	0.108949	1.40134
Zfp655	662	-0.273313	0.304142	-0.898637	0.368846	0.543724	-0.433155
Rhoa	8115.54	-0.702208	0.224294	-3.13075	0.00174363	0.00926945	-2.75855
Zmiz1	606.525	2.93862	0.273611	10.7401	6.59e-27	8.37e-24	26.1808
Ankrd26	444.345	0.194527	0.281861	0.69015	0.4901	0.653496	0.309715
Aldh16a1	1363.42	-0.125684	0.231519	-0.542869	0.58722	0.731147	-0.231199
Hnrnpa0	7611.17	-0.204215	0.208625	-0.978863	0.327648	0.501986	-0.484593
Prrg2	135.543	-0.638272	0.35595	-1.79315	0.0729491	0.172607	-1.13698
Hnrnph1	6077.13	-0.272562	0.218194	-1.24917	0.211602	0.370464	-0.674481
Ift43	149.873	-1.09912	0.350104	-3.13941	0.0016929	0.0090485	-2.77137
Id3	569.477	2.8896	0.276272	10.4592	1.33e-25	1.57e-22	24.8764
Arid1a	2353.5	0.818347	0.218626	3.74313	0.000181739	0.00145686	3.74055
Crlf1	148.594	-0.792093	0.400083	-1.97982	0.0477234	0.125242	-1.32127
Ctsd	4622.49	0.169453	0.266244	0.636456	0.524479	0.68286	0.280272
Rplp1	75945.2	-1.27985	0.23132	-5.53283	3.15e-08	1.1e-06	-7.50154
Hmgcll1	24.7916	1.47549	0.748011	1.97255	0.0485472	0.126749	1.31384
Ttc9b	38.1459	-1.07687	0.708388	-1.52017	0.128469	0.260248	-0.8912
Phox2a	225.681	-0.276794	0.329692	-0.839556	0.401157	0.573469	-0.396685
Abhd8	465.697	-0.677619	0.280666	-2.41433	0.0157643	0.0536916	-1.80233
Ift22	216.767	-1.31319	0.381215	-3.44476	0.000571566	0.00374967	-3.24293
Fzd3	193.281	1.27601	0.348617	3.66022	0.000252002	0.00190092	3.5986
1700008O03Rik	26.8177	0.950045	0.695175	1.36663	0.171742	0.320576	0.765122
Mid1ip1	363.43	-0.924938	0.334364	-2.76626	0.00567033	0.0239309	-2.24639
Ap2s1	2023.88	-0.976167	0.259974	-3.75486	0.000173436	0.00139787	-3.76086
Fgfrl1	228.862	0.783568	0.310779	2.52131	0.011692	0.0425365	1.93211
4930432K21Rik	213.744	1.74251	0.348819	4.99546	5.87e-07	1.24e-05	6.23139
Fhl2	13.3367	0.704499	0.933972	0.754303	0.450667	0.618427	0.346144
Emc10	1256.61	-0.369399	0.231126	-1.59826	0.109985	0.233337	-0.958665
Clstn3	670.42	-0.257084	0.255728	-1.0053	0.314752	0.489179	-0.502032
Fbxw9	1102.64	-0.63786	0.274259	-2.32575	0.0200317	0.0646338	-1.69828
Spib	29.0317	0.758953	0.670068	1.13265	0.257361	0.425064	0.589457
Fnbp4	2272.46	-0.448237	0.221108	-2.02723	0.0426388	0.114815	-1.37019
Cers4	460.644	0.18655	0.260627	0.715775	0.474131	0.640184	0.324102
Scrn3	832.777	-0.597993	0.2472	-2.41907	0.0155603	0.0531906	-1.80798
Phax	1152.5	-1.07223	0.232877	-4.60429	4.14e-06	6.25e-05	-5.38313
Tle1	705.09	0.388487	0.250344	1.55181	0.120708	0.249288	0.918265
1700109H08Rik	31.2338	0.370752	0.641133	0.578277	0.563077	0.713095	0.249432
Relt	255.337	0.692528	0.326676	2.11992	0.0340125	0.0968703	1.46836
Snrpb2	2856.57	-1.09095	0.232192	-4.69849	2.62e-06	4.28e-05	-5.58156
Ubc	2063.26	0.797266	0.284407	2.80326	0.00505887	0.0218644	2.29595
Prpf31	2599.93	-1.44424	0.285662	-5.05578	4.29e-07	9.43e-06	-6.36791
Sertad1	405.44	-0.944162	0.26971	-3.50066	0.000464107	0.00314813	-3.33338
Carhsp1	1585.86	0.0106923	0.249704	0.0428197	0.965845	0.981081	0.0150925
Elk3	145.101	0.558168	0.418774	1.33286	0.182578	0.333893	0.738552
Herpud2	485.466	0.832579	0.268221	3.10408	0.00190872	0.00996064	2.71926
Rdh13	664.959	-0.734958	0.277148	-2.65187	0.00800484	0.0312733	-2.09665
Nutf2	6895.33	-1.21247	0.266136	-4.55584	5.22e-06	7.57e-05	-5.28252
Arpc5	1290.39	-0.444227	0.22931	-1.93723	0.0527175	0.134805	-1.27805
Rnf151	5.16664	1.02181	1.53317	0.666467	0.505112	0.666975	0.296612
Elavl2	416.788	-0.67009	0.271551	-2.46764	0.0136008	0.0476941	-1.86644
Pou2f2	90.6205	2.41642	0.534043	4.52476	6.05e-06	8.57e-05	5.21851
Mgst1	33.1607	0.202664	0.682242	0.297056	0.766424	0.860473	0.115531
Nfib	248.321	0.104096	0.300265	0.34668	0.728832	0.835767	0.137373
Rab25	48.9295	-1.84244	0.539323	-3.41622	0.000634977	0.00408131	-3.19724
Ubqln4	3235	-0.115512	0.21492	-0.537465	0.590946	0.733964	-0.228452
Rps18	41237.6	-0.859003	0.234043	-3.67028	0.000242281	0.00184167	-3.61568
Rpl10	56502.1	-1.08204	0.217894	-4.96588	6.84e-07	1.41e-05	-6.165
Rps15a	39239.5	-0.865112	0.233565	-3.70395	0.000212271	0.0016517	-3.67311
Ncaph2	5270	-0.232263	0.230778	-1.00644	0.314206	0.48863	-0.502786
Hipk1	538.055	0.173692	0.2578	0.673749	0.500471	0.663119	0.300621
Gprc5b	403.296	0.104264	0.26604	0.391911	0.695124	0.811411	0.157938
Man1a2	461.057	0.292607	0.291052	1.00534	0.314731	0.489179	0.502061
Acyp1	374.916	-0.776864	0.304359	-2.55246	0.0106966	0.0395958	-1.97076
Cd163	4.59855	3.95857	2.05216	1.92898	0.0537335	0.136832	1.26975
Hdac5	1189.72	0.71292	0.264891	2.69137	0.00711584	0.0285147	2.14777
Rala	1706.41	-0.0709845	0.229983	-0.30865	0.757587	0.854468	-0.120567
Vdac3	2747.69	-0.892573	0.236059	-3.78115	0.000156106	0.00128441	-3.80658
Slc1a7	5.45965	4.21835	1.97817	2.13245	0.0329699	0.0945065	1.48188
Vps72	1442.19	-0.349305	0.223547	-1.56256	0.118157	0.245485	-0.927542
Gabpa	2126.13	-0.150187	0.230175	-0.652492	0.514084	0.673868	-0.288966
Bmp7	171.063	1.03178	0.353275	2.92061	0.00349347	0.0162827	2.45674
Dynll1	6160.89	-1.14924	0.230161	-4.99323	5.94e-07	1.25e-05	-6.22638
Pdcl	962.902	-1.01516	0.259301	-3.915	9.04e-05	0.000823935	-4.04381
Tmem184b	1230.84	0.756056	0.236759	3.19336	0.00140627	0.00782722	2.85193
Nf2	2434.38	0.148049	0.25891	0.571816	0.567447	0.71663	0.246075
Cabp7	31.4521	0.721921	0.663187	1.08856	0.276346	0.4468	0.558546
Zmat5	219.908	-1.00123	0.376057	-2.66244	0.00775768	0.0304715	-2.11027
Ewsr1	7392.15	0.275751	0.218928	1.25955	0.20783	0.365543	0.682292
Ap1b1	1651.02	0.110661	0.22712	0.487236	0.626091	0.760969	0.203363
Derl3	174.893	-0.568935	0.327124	-1.7392	0.081999	0.187873	-1.08619
Gstt4	5.17596	-0.705826	1.46697	-0.481145	0.630414	0.763952	-0.200374
Tbx1	15.1594	4.13154	1.22115	3.38332	0.000716162	0.00452458	3.14499
Gnat2	51.4895	0.513664	0.627337	0.818799	0.412901	0.584124	0.384154
Bcl2l13	1230.06	0.146494	0.230864	0.634547	0.525724	0.68388	0.279242
Dqx1	39.1164	0.430124	0.585909	0.734113	0.46288	0.630223	0.334532
Lnpk	267.625	0.479596	0.30723	1.56103	0.118516	0.245944	0.926223
Fam163b	36.8882	2.02924	0.696584	2.91314	0.00357819	0.0166092	2.44634
Trpm5	5.15462	2.37436	1.63195	1.45492	0.145691	0.28537	0.836567
Ascl2	250.707	1.42012	0.330898	4.29173	1.77e-05	0.0002077	4.75132
Pttg1ip	1444.13	-0.0464847	0.226313	-0.2054	0.83726	0.905151	-0.0771398
Trpm2	4.33702	5.37862	2.15407	2.49696	0.0125263	0.0448372	1.90218
Ube2g2	584.53	-0.556416	0.252258	-2.20574	0.0274021	0.0823035	-1.56222
Met	56.4267	0.926033	0.493853	1.87512	0.0607762	0.149996	1.21627
Elk1	574.879	0.328418	0.263344	1.24711	0.212359	0.371424	0.67293
Nav1	833.935	0.213302	0.235928	0.904098	0.365944	0.540784	0.436586
Tnpo1	2950.86	-0.42841	0.216841	-1.97568	0.0481908	0.126052	-1.31704
Rnmt	2744.41	-1.07376	0.24445	-4.39257	1.12e-05	0.000141795	-4.95071
Kcnq1	4.54934	2.15656	1.72979	1.24672	0.212501	0.371563	0.672639
Srp14	3918.29	-1.00851	0.23193	-4.34835	1.37e-05	0.000167885	-4.86276
Cdk9	2301.3	-0.67151	0.224234	-2.99468	0.00274732	0.0134099	-2.56109
Tor2a	1059.52	-0.315811	0.229958	-1.37334	0.169646	0.317664	-0.770457
Fpgs	1872.62	-0.33841	0.22559	-1.50011	0.133585	0.267863	-0.874242
Mkl2	326.379	1.60092	0.291082	5.49989	3.8e-08	1.27e-06	7.42019
Cbx5	4502.25	-0.517267	0.225305	-2.29586	0.0216841	0.0688167	-1.66386
Apobec3	2533.99	-0.302025	0.235649	-1.28167	0.199959	0.355865	-0.69906
Taf7l	227.74	2.36412	0.498408	4.74335	2.1e-06	3.58e-05	5.67733
Vav2	386.755	-0.0706436	0.291927	-0.24199	0.808788	0.886777	-0.0921655
Tex15	49.7684	0.547355	0.534021	1.02497	0.305378	0.479348	0.515163
Ppp2cb	1704.34	-0.292983	0.220485	-1.32881	0.183911	0.335469	-0.735391
G0s2	58.6862	-0.372691	0.537175	-0.693798	0.487809	0.651781	-0.31175
Dmap1	1230.48	-0.931953	0.232778	-4.00361	6.24e-05	0.000605503	-4.20493
Pla2g12b	13.4747	1.53796	0.966205	1.59175	0.111441	0.235638	0.952954
Mcu	374.317	-0.0960767	0.275436	-0.348817	0.727227	0.834578	-0.13833
Tex11	132.808	-0.13449	0.356083	-0.377693	0.705658	0.818601	-0.151405
Bcr	443.998	0.361282	0.267359	1.3513	0.176599	0.32643	0.753011
Fxyd5	50.5107	0.564023	0.563774	1.00044	0.317097	0.49162	0.498808
Kcnd1	231.246	-0.0302172	0.30496	-0.0990859	0.92107	0.956011	-0.0357073
Tfcp2	359.77	0.797593	0.279094	2.85779	0.00426598	0.0191162	2.36998
Pou6f2	5.97125	2.03114	1.48059	1.37185	0.17011	0.318244	0.769269
Pou6f1	51.4691	1.68004	0.535141	3.13943	0.00169275	0.0090485	2.77141
Ubp1	1500.85	0.586416	0.226008	2.59467	0.00946822	0.0359549	2.02373
Nuak2	230.442	0.105854	0.320926	0.329839	0.741522	0.843791	0.129876
Ick	310.864	0.624035	0.287882	2.16768	0.0301832	0.0886051	1.52024
Sdhb	2660.04	-1.30629	0.229367	-5.6952	1.23e-08	4.96e-07	-7.9093
Cox4i2	214.969	1.26598	0.324661	3.8994	9.64e-05	0.000869062	4.01578
Snap47	2093.77	-0.916266	0.227479	-4.02792	5.63e-05	0.000556225	-4.2497
Wnt3a	9.45922	-0.794159	1.12343	-0.706908	0.479624	0.644869	-0.319099
Kdsr	626.791	-0.0957329	0.252796	-0.378696	0.704913	0.818201	-0.151864
Vps4b	1397.16	-0.340219	0.22952	-1.48231	0.138259	0.274764	-0.859307
Rps25	41432.8	-1.10995	0.227121	-4.88704	1.02e-06	1.96e-05	-5.98985
Nxf2	40.0593	1.14543	0.70442	1.62606	0.103936	0.223871	0.983233
Taz	427.219	-0.271732	0.267846	-1.01451	0.310341	0.484777	-0.508161
Kif19a	172.562	2.85949	0.358297	7.98078	1.45e-15	3.64e-13	14.8374
Aldh3a2	795.462	-0.3543	0.241854	-1.46493	0.142939	0.281538	-0.844848
Zmynd10	23.7567	-0.779775	0.774004	-1.00746	0.313716	0.488351	-0.503463
Tmem115	334.741	0.187893	0.279154	0.673081	0.500896	0.663382	0.300253
Hyal2	708.676	-0.849207	0.25281	-3.35907	0.000782057	0.0048546	-3.10676
Ifrd2	1228.96	-0.295905	0.237013	-1.24847	0.211858	0.370803	-0.673956
Hyal1	45.5055	0.380807	0.61562	0.618574	0.536197	0.692435	0.270676
Tusc2	498.452	-0.73332	0.265306	-2.76405	0.00570884	0.0240649	-2.24345
Nprl2	698.427	-1.06915	0.259264	-4.1238	3.73e-05	0.000390743	-4.42868
Slc38a3	182.371	1.61798	0.334127	4.8424	1.28e-06	2.35e-05	5.89185
Cacna2d2	116.05	0.624716	0.407099	1.53455	0.124893	0.25498	0.903461
Rassf1	137.313	-0.233695	0.354491	-0.659242	0.50974	0.67029	-0.292651
Epn3	7.62844	1.93516	1.40266	1.37963	0.1677	0.315382	0.775468
Rnf112	6.80136	-0.32219	1.31667	-0.2447	0.806688	0.885454	-0.0932942
Slc3a2	5351.18	-0.218836	0.25853	-0.846464	0.397294	0.569953	-0.400888
Nxf1	4133.76	-1.02462	0.220441	-4.64804	3.35e-06	5.27e-05	-5.47482
Stx5a	848.652	-0.51306	0.243219	-2.10945	0.0349057	0.0989225	-1.4571
Slc47a1	201.79	0.246742	0.352274	0.700427	0.483661	0.648256	0.315459
Pifo	23.0132	-2.9624	0.813515	-3.64148	0.000271078	0.00201867	-3.56691
Tnfrsf13b	31.0815	2.26959	0.713407	3.18134	0.00146595	0.00809347	2.83388
Spire2	316.683	-0.435425	0.278287	-1.56466	0.117662	0.244974	-0.929362
Prox1	5.05537	0.825412	1.65549	0.498592	0.618067	0.754001	0.208964
2610507B11Rik	5265.15	0.421832	0.223248	1.88952	0.058822	0.146412	1.23046
AI597479	669.305	-0.429475	0.244732	-1.75488	0.0792802	0.183126	-1.10084
Tmem86a	146.948	0.00606761	0.351569	0.0172587	0.98623	0.993047	0.00602168
Tex14	804.507	0.0533929	0.263134	0.202911	0.839205	0.906105	0.0761321
Ifi35	96.6596	-0.796224	0.41783	-1.90562	0.0566999	0.142291	-1.24642
Rdm1	1281.69	-0.239818	0.270395	-0.886918	0.375123	0.549966	-0.425826
Nedd8	3688.02	-1.55611	0.298046	-5.22106	1.78e-07	4.5e-06	-6.74981
Gosr1	664.488	0.145522	0.243379	0.597924	0.549891	0.703474	0.259724
Mrpl52	2314.2	-1.84349	0.286012	-6.44548	1.15e-10	8.9e-09	-9.93841
Kansl3	1008.59	0.624714	0.234139	2.66813	0.00762748	0.0300579	2.11762
Uckl1os	7.91877	0.436906	1.19568	0.365404	0.71481	0.825874	0.14581
Faf1	2509.77	-0.645485	0.250655	-2.57519	0.0100184	0.0376189	-1.9992
Gm266	18.3167	2.82238	0.937202	3.0115	0.0025996	0.0128227	2.58509
Tsacc	48.6158	-1.22654	0.554839	-2.21063	0.0270615	0.0815284	-1.56765
Mettl16	1533.63	-1.18702	0.260733	-4.55261	5.3e-06	7.67e-05	-5.27585
Dazl	400.675	0.916943	0.301761	3.03864	0.00237646	0.0119104	2.62407
Pigyl	701.874	-0.923984	0.253591	-3.6436	0.00026885	0.00200756	-3.57049
Rbm25	1767.94	-0.765662	0.225602	-3.39387	0.000689121	0.00438021	-3.1617
Psen2	199.388	0.99496	0.371384	2.67906	0.00738296	0.0293141	2.13177
Acaa1b	114.005	0.488457	0.426525	1.1452	0.252125	0.419351	0.598384
Plcd1	755.168	-0.446652	0.247636	-1.80367	0.0712838	0.169692	-1.14701
Fads1	1336.2	0.409773	0.229255	1.78741	0.0738709	0.174302	1.13153
Lmbr1	152.443	0.182283	0.37212	0.48985	0.62424	0.759706	0.204648
Tnfrsf22	236.825	0.808799	0.308551	2.62128	0.00876006	0.0337343	2.05749
Cars	2578.92	0.0993508	0.30886	0.321669	0.747703	0.847959	0.126271
Phlda2	1231.07	-0.323151	0.264407	-1.22218	0.221641	0.382874	-0.65435
Asz1	34.4292	1.72379	0.661878	2.60438	0.00920393	0.0351667	2.03603
Gabra1	5.99049	1.65907	1.48125	1.12005	0.262693	0.430959	0.580551
Grid2ip	22.3079	2.43437	0.858735	2.83483	0.00458501	0.0202045	2.33866
Kdelr3	1403.43	0.282942	0.232035	1.21939	0.222695	0.384144	0.652289
Apip	409.326	-0.76782	0.279453	-2.74758	0.00600362	0.0250109	-2.22159
Pdhx	721.665	-0.969376	0.276945	-3.50024	0.000464831	0.0031505	-3.3327
Vac14	1202.36	-0.517277	0.226598	-2.28279	0.0224425	0.0707246	-1.64893
Slc5a1	24.3559	0.562814	0.731012	0.769912	0.441352	0.610073	0.355215
Akt1s1	398.426	0.558949	0.278557	2.00659	0.0447933	0.119243	1.34879
Tbrg1	4093.27	0.1129	0.215102	0.524866	0.599676	0.739792	0.222083
Adssl1	182.713	0.0885707	0.341491	0.259365	0.795354	0.879318	0.0994396
Cfap161	15.561	3.228	1.1743	2.74887	0.00598007	0.0249244	2.22329
Brf1	355.397	0.472213	0.274159	1.72241	0.0849958	0.19277	1.0706
Odc1	20227.9	-0.512329	0.230618	-2.22154	0.0263143	0.0797234	-1.57981
Thg1l	923.51	-1.11407	0.244323	-4.55984	5.12e-06	7.46e-05	-5.29079
Adam19	646.96	0.178867	0.342512	0.522222	0.601516	0.741238	0.220753
Pabpc4	7984.01	0.62307	0.228763	2.72365	0.00645648	0.0264999	2.19
Exoc3l2	32.3527	0.958357	0.648693	1.47737	0.139578	0.276572	0.855184
Zfp296	730.962	-1.17103	0.294338	-3.97853	6.93e-05	0.000660788	-4.159
Plin5	42.2216	-0.514683	0.570578	-0.902039	0.367036	0.541775	-0.435291
Sugp1	1597.94	0.169456	0.232809	0.727877	0.466689	0.63342	0.330972
Dmrtc2	85.2433	0.486869	0.422602	1.15208	0.24929	0.41607	0.603295
Dhdh	231.987	0.262837	0.305627	0.859993	0.389793	0.563562	0.409166
Zfp790	92.4388	-0.389435	0.404047	-0.963837	0.335128	0.509878	-0.47479
Slc25a41	29.2034	-0.578239	0.705457	-0.819665	0.412407	0.583676	-0.384674
Fsd1	516.185	-0.409994	0.260743	-1.57241	0.115856	0.242401	-0.93608
Pinlyp	6.09479	-0.00725422	1.34033	-0.00541228	0.995682	0.997534	-0.0018795
Fuz	178.565	-0.90529	0.340842	-2.65604	0.0079064	0.0309567	-2.10202
Sptbn4	907.134	1.31411	0.263314	4.99068	6.02e-07	1.26e-05	6.22063
Pgam1	25449.9	0.408078	0.228555	1.78547	0.0741858	0.174858	1.12968
Evi5	701.191	0.406618	0.253611	1.60332	0.108865	0.231659	0.963111
Evi5l	85.657	0.268352	0.416373	0.644498	0.519252	0.678441	0.284622
Snapc2	564	-0.704505	0.256916	-2.74216	0.00610365	0.0253089	-2.21441
Git1	2265.82	0.310588	0.236786	1.31168	0.189627	0.342659	0.7221
Gltp	762.265	-0.277416	0.260689	-1.06417	0.287254	0.459587	-0.541734
Bnip2	717.221	-0.38421	0.264249	-1.45397	0.145954	0.285596	-0.835784
Ccnt1	772.933	-0.376559	0.23958	-1.57175	0.116009	0.242589	-0.935508
Scarf2	36.8196	4.1437	0.78784	5.25958	1.44e-07	3.81e-06	6.84047
4930579F01Rik	6.052	3.19585	1.67362	1.90954	0.0561923	0.141392	1.25032
Brms1l	445.856	-0.306471	0.26665	-1.14934	0.250416	0.417289	-0.601338
Med15	1172.2	0.236323	0.227791	1.03746	0.299523	0.472804	0.523569
Dhdds	329.206	0.0342027	0.292358	0.116989	0.906869	0.947271	0.0424556
Crybg2	350.692	-0.228541	0.334957	-0.6823	0.49505	0.658193	-0.305351
Ubxn11	151.891	-0.834938	0.365609	-2.28369	0.0223897	0.0706014	-1.64995
Wnt8a	13.932	1.93972	1.04287	1.85998	0.0628886	0.154074	1.20143
Tjap1	1099.03	0.449602	0.238446	1.88556	0.0593548	0.147429	1.22654
Ehf	5.64851	-0.44671	1.48271	-0.301279	0.763202	0.858185	-0.117361
Nanog	16764	-0.94834	0.218612	-4.33801	1.44e-05	0.000174877	-4.8423
Rpl15	30240.2	-1.11019	0.215772	-5.1452	2.67e-07	6.36e-06	-6.57312
Tmem167	459.865	-0.687074	0.301403	-2.27959	0.0226323	0.0711266	-1.64527
Mplkip	626.673	-0.752486	0.249005	-3.02197	0.00251135	0.01246	-2.60009
Kif11	2496.27	-0.880202	0.222851	-3.94974	7.82e-05	0.000730263	-4.10659
Rpa3	792.776	-0.826027	0.270254	-3.05648	0.00223949	0.0113585	-2.64985
Mlkl	41.0322	0.150113	0.568092	0.26424	0.791595	0.877236	0.101497
Tnpo3	2984.76	-0.649687	0.225783	-2.87749	0.00400854	0.0182059	-2.39701
Ttll5	215.124	0.243276	0.321622	0.756404	0.449407	0.617175	0.34736
Zfp715	56.7796	-0.223937	0.525319	-0.426287	0.669899	0.793877	-0.173991
Cdh23	27.506	0.581476	0.690639	0.841938	0.399823	0.572246	0.398133
Rps5	52159	-1.03147	0.224186	-4.60096	4.21e-06	6.32e-05	-5.37618
Podnl1	15.7782	1.86001	0.924188	2.01259	0.0441576	0.117833	1.35499
Adgrl1	2203.72	0.857792	0.21816	3.93194	8.43e-05	0.000778343	4.07436
Amotl1	337.793	1.07624	0.288465	3.73093	0.000190774	0.00151089	3.71948
2200002J24Rik	5.15319	-0.974256	1.46554	-0.664777	0.506193	0.667661	-0.295684
Etv5	6738.57	-0.00364322	0.216474	-0.0168299	0.986572	0.993223	-0.00587107
Gfod2	196.023	0.0688295	0.326842	0.210589	0.833208	0.902897	0.0792468
Enkd1	484.159	-0.375052	0.294951	-1.27157	0.203526	0.359943	-0.691381
4933405L10Rik	22.8929	-0.270949	0.797653	-0.339682	0.734096	0.838863	-0.134247
Atp6v0d1	4772.15	0.442496	0.268512	1.64796	0.0993615	0.216218	1.00278
Ptprs	1791.99	0.821373	0.228468	3.59514	0.00032422	0.0023461	3.48916
Slc41a1	792.943	0.372414	0.240983	1.5454	0.12225	0.251374	0.912749
Fer1l4	16.4095	2.21071	0.949161	2.32912	0.0198526	0.064196	1.70218
Iglon5	42.4803	0.581282	0.553374	1.05043	0.29352	0.466294	0.532362
Igf2bp1	6350.16	-0.0354863	0.223532	-0.158753	0.873863	0.928548	-0.0585565
B4galnt2	49.5425	0.580575	0.547205	1.06098	0.288697	0.461063	0.539557
Zfp651	42.2706	2.09162	0.600737	3.48177	0.000498121	0.00333431	3.30267
Nelfb	1586.73	0.03334	0.222318	0.149966	0.880792	0.932509	0.0551268
Card14	43.5495	7.25024	1.52528	4.75339	2e-06	3.42e-05	5.69889
Tmem175	312.16	0.359795	0.283999	1.26689	0.205195	0.362318	0.687833
Bcas1	162.412	-0.819005	1.05182	-0.778655	0.436183	0.604901	-0.360331
Tango2	249.411	-0.681262	0.315188	-2.16145	0.0306609	0.0896227	-1.51341
4833413E03Rik	5.55398	1.56857	1.5117	1.03762	0.299446	0.472793	0.523681
Aldh1a2	51.3614	0.995483	0.522682	1.90457	0.0568364	0.142528	1.24537
Ndufs2	4573.82	-0.666421	0.215425	-3.09351	0.00197801	0.0102637	-2.70377
Snx31	11.0672	-0.0552417	1.01556	-0.0543954	0.95662	0.976304	-0.0192605
Atraid	604.711	-0.117489	0.275395	-0.426619	0.669657	0.793833	-0.174148
Cad	4549.48	0.0228515	0.263038	0.0868752	0.930771	0.96178	0.0311573
Sh3bp5l	534.89	-0.0142537	0.287559	-0.0495679	0.960467	0.977854	-0.0175177
Atad1	797.824	-0.65678	0.28508	-2.30385	0.0212313	0.0677054	-1.67302
Pten	471.944	0.25536	0.262648	0.972254	0.330924	0.505169	0.480272
Pea15a	399.103	-0.956175	0.265363	-3.60327	0.000314243	0.00228414	-3.50273
Timm23	5051.11	-1.18508	0.258068	-4.59212	4.39e-06	6.54e-05	-5.35776
Tnfaip8l2	29.1708	1.1413	0.67751	1.68455	0.0920763	0.204267	1.03585
Trnt1	975.646	-0.95265	0.235695	-4.04188	5.3e-05	0.000527333	-4.27553
Ly6g6e	508.612	-0.421096	0.25929	-1.62403	0.104369	0.224619	-0.98143
Ehmt2	3078.8	-0.716949	0.221747	-3.23318	0.00122421	0.00698223	-2.91214
Elof1	1006.07	-1.09401	0.269355	-4.0616	4.87e-05	0.000492143	-4.31213
Med16	503.079	0.410227	0.256554	1.59899	0.109823	0.233076	0.959306
St3gal1	43.5524	2.84908	0.617579	4.6133	3.96e-06	6.02e-05	5.40195
Tmem259	2044.46	0.157724	0.221488	0.712109	0.476397	0.642182	0.322031
Rnf170	129.269	0.522504	0.382805	1.36494	0.172273	0.321264	0.763782
Clip3	326.202	-0.181664	0.30239	-0.600761	0.547999	0.702217	-0.26122
Myl2	17.4082	2.01807	0.883254	2.28481	0.0223237	0.0704685	1.65123
Dedd	98.5715	0.283177	0.406225	0.697094	0.485744	0.649999	0.313593
Nit1	627.029	-0.427663	0.284859	-1.50132	0.133274	0.26736	-0.875255
Pax5	9.718	5.03622	1.79064	2.81252	0.00491544	0.0213483	2.30844
Prdm15	231.793	0.188205	0.308238	0.610583	0.541475	0.696771	0.266421
Rnf168	405.896	0.0300875	0.275508	0.109207	0.913038	0.950865	0.039511
Tctex1d2	355.056	-0.550709	0.272822	-2.01856	0.0435325	0.116691	-1.36119
Chp1	1051.42	0.148246	0.232459	0.637732	0.523648	0.681978	0.280961
Trpv4	22.2988	1.22316	0.760989	1.60734	0.107981	0.230391	0.966654
Klhl3	37.2952	1.74365	0.634955	2.74609	0.00603098	0.0250954	2.21961
Tvp23b	597.805	-0.471923	0.250986	-1.88027	0.0600707	0.148612	-1.22134
Dnajc7	5690.09	-1.29486	0.216116	-5.99148	2.08e-09	1.1e-07	-8.68207
Zfp385c	22.3468	1.49245	0.764396	1.95246	0.0508839	0.131421	1.29342
Cacybp	4428.84	-1.52483	0.212806	-7.16535	7.76e-13	9.78e-11	-12.1102
Cluap1	176.991	-1.16775	0.354912	-3.29026	0.00100095	0.0059346	-2.99959
Zswim7	545.817	-0.627969	0.309661	-2.02793	0.0425677	0.114658	-1.37092
Pigl	426.441	0.0168001	0.268082	0.0626676	0.950031	0.973139	0.0222621
Ndufa2	1644.3	-1.14359	0.245491	-4.65838	3.19e-06	5.03e-05	-5.4966
Pam16	977.702	-0.398625	0.248446	-1.60447	0.10861	0.23132	-0.964132
Glis2	344.795	0.440457	0.274053	1.6072	0.108012	0.230391	0.96653
Cox6c	5013.53	-1.01074	0.232194	-4.353	1.34e-05	0.000164955	-4.87196
Bicc1	40.5563	1.79984	0.59255	3.03745	0.00238587	0.0119441	2.62235
Ube2z	3318.89	0.107114	0.21638	0.495026	0.620582	0.756496	0.207201
Tmem87b	582.468	-0.0963658	0.283518	-0.339893	0.733937	0.838863	-0.134341
Anapc1	2151.75	0.0397288	0.224564	0.176915	0.859575	0.919432	0.0657163
Mertk	108.152	1.10805	0.411587	2.69214	0.00709955	0.0284558	2.14877
Tsg101	1804.04	-0.717998	0.220546	-3.25555	0.00113172	0.00653373	-2.94626
Hps5	209.807	0.378105	0.317104	1.19237	0.233117	0.396721	0.632426
Map3k4	930.991	0.773245	0.264573	2.92262	0.00347105	0.0162235	2.45954
Piezo1	1046.01	1.11073	0.255453	4.34807	1.37e-05	0.000167981	4.86221
Rnf166	195.763	0.991624	0.318072	3.11761	0.00182322	0.00960352	2.73916
Ankrd28	1362.5	-0.232748	0.224959	-1.03462	0.300845	0.473999	-0.521657
Ankrd52	326.313	0.895201	0.316264	2.83055	0.00464683	0.0204343	2.33284
Pkd2l2	132.27	0.253333	0.361368	0.701037	0.48328	0.647971	0.315801
Srp19	1820.02	-1.48236	0.241386	-6.14102	8.2e-10	4.91e-08	-9.08623
Wdfy2	353.095	0.175861	0.271357	0.648081	0.516933	0.676305	0.286566
Rbsn	528.186	0.441619	0.254076	1.73814	0.0821868	0.188128	1.0852
Mrps25	1069.3	-0.683151	0.291153	-2.34636	0.0189577	0.0617514	-1.72222
Dguok	224.059	0.119748	0.307536	0.389379	0.696996	0.812529	0.15677
Camta1	603.224	0.102255	0.252668	0.4047	0.685698	0.804955	0.163867
Csf1	6.72187	0.879603	1.36065	0.646456	0.517984	0.677132	0.285684
Strip1	1922.17	0.295597	0.219943	1.34397	0.178958	0.329409	0.747249
Kif1a	192.482	3.29885	0.403135	8.183	2.77e-16	8.34e-14	15.5577
Slc25a11	2282.81	-0.625764	0.232896	-2.68688	0.00721229	0.0287913	-2.14193
Chrne	4.94836	2.30349	1.62801	1.41491	0.157094	0.301206	0.80384
Cmc2	482.435	-1.21189	0.309777	-3.91213	9.15e-05	0.00083146	-4.03865
Chfr	1328.41	-0.119715	0.232997	-0.513807	0.607387	0.745681	-0.216535
Ceacam16	30.3359	0.248861	0.680368	0.365774	0.714534	0.825649	0.145977
Ankrd53	10.051	-0.0298715	1.12557	-0.0265389	0.978827	0.988918	-0.00929385
Tex261	1154.36	0.228829	0.229661	0.996378	0.319067	0.493219	0.496119
Fam120b	224.76	0.40756	0.303469	1.343	0.179272	0.329713	0.746489
Tbp	1252.19	-1.02849	0.229589	-4.47971	7.47e-06	0.000102181	-5.12642
Psmb1	6351.29	-1.11045	0.227713	-4.87652	1.08e-06	2.04e-05	-5.96668
Dll1	105.92	0.320523	0.405024	0.791367	0.42873	0.598817	0.367817
Nol3	105.034	0.734415	0.393986	1.86407	0.0623125	0.152999	1.20542
Fhod1	480.435	-0.426053	0.273052	-1.56034	0.11868	0.246228	-0.925621
Plekhg4	109.227	3.24624	0.444377	7.30514	2.77e-13	4.14e-11	12.5575
Slc9a5	509.936	0.726978	0.263938	2.75435	0.00588084	0.0246206	2.23056
Elmo3	172.412	-0.7388	0.336757	-2.19387	0.0282449	0.0843504	-1.54906
Stc1	85.566	5.39439	0.703183	7.6714	1.7e-14	3.32e-12	13.7692
4931428F04Rik	252.946	1.79295	0.309812	5.78724	7.16e-09	3.09e-07	8.14538
Tppp3	613.039	-0.594162	0.272082	-2.18376	0.0289798	0.085996	-1.5379
Msh3	547.094	-0.34121	0.290936	-1.1728	0.240876	0.406023	-0.618207
Tmem208	913.821	-1.33823	0.241075	-5.55107	2.84e-08	1.01e-06	-7.54678
E2f4	4808.71	-0.431269	0.213603	-2.01902	0.0434856	0.1166	-1.36165
Surf4	2311.3	-0.0451555	0.230428	-0.195964	0.844639	0.909367	-0.0733291
Surf2	1070.76	-1.27658	0.244233	-5.22689	1.72e-07	4.39e-06	-6.76351
Dnajb9	153.701	0.146358	0.357574	0.409307	0.682314	0.802468	0.166016
Naf1	575.296	0.0515104	0.248523	0.207266	0.835802	0.90444	0.0778966
Yes1	553.124	-0.637421	0.313934	-2.03043	0.0423127	0.114127	-1.37353
Ppp1cb	2179.98	-0.7535	0.2306	-3.26757	0.00108476	0.00632909	-2.96466
Gorasp2	1914.73	0.0735074	0.249946	0.294093	0.768687	0.862225	0.114251
Tsen15	431.524	-0.221641	0.267199	-0.829498	0.406823	0.578356	-0.390595
Efr3a	1058.19	-0.0677439	0.273897	-0.247333	0.80465	0.884314	-0.0943928
Trappc2l	620.936	-1.30834	0.263664	-4.96214	6.97e-07	1.43e-05	-6.15663
Acsf3	265.561	-0.0222157	0.310184	-0.0716212	0.942903	0.968638	-0.0255328
Ddx19a	969.719	-0.30716	0.26727	-1.14925	0.250454	0.417289	-0.601273
Galns	61.9204	0.097755	0.474595	0.205976	0.83681	0.905016	0.0773733
Gata2	80.5797	2.04698	0.504923	4.05405	5.03e-05	0.000505155	4.29809
C8g	134.635	0.210876	0.353102	0.597209	0.550368	0.70374	0.259347
Entpd2	45.1929	1.25534	0.569877	2.20282	0.0276072	0.0828355	1.55898
Rabl6	1406.91	0.700555	0.22815	3.07059	0.00213636	0.0109448	2.67032
Ptgds	76.5493	-0.52645	0.438289	-1.20115	0.229694	0.392625	-0.63885
Edf1	2751.33	-1.02141	0.292208	-3.49549	0.000473184	0.00319386	-3.32497
Clic3	12.1898	0.0927893	0.975767	0.0950937	0.92424	0.957984	0.0342151
Npdc1	594.667	-0.178865	0.255928	-0.698889	0.484621	0.648741	-0.314598
Fbxw5	496.468	0.299145	0.257545	1.16152	0.245429	0.411293	0.610074
Slc25a13	2350.15	-0.711914	0.229175	-3.10642	0.00189371	0.00990434	-2.72269
Ube2i	5758.43	-0.334147	0.242977	-1.37522	0.169063	0.31714	-0.771951
Tsr3	703.479	-0.61525	0.24234	-2.53879	0.0111238	0.0408707	-1.95375
Unkl	140.081	0.255285	0.366023	0.697456	0.485517	0.649843	0.313795
Lrrk1	12.1636	0.853166	1.00567	0.848353	0.396241	0.569051	0.40204
Aldh1a3	10.4441	1.44911	1.12339	1.28995	0.197069	0.351991	0.705382
Actn1	3577.65	-0.38884	0.215318	-1.80589	0.0709356	0.169035	-1.14914
Sirt2	588.764	-0.572333	0.261198	-2.19119	0.0284384	0.0847714	-1.54609
Hnrnpl	11860.6	-0.551319	0.234481	-2.35123	0.0187115	0.0611175	-1.72789
Nolc1	7281.75	-1.19558	0.267629	-4.46731	7.92e-06	0.000107049	-5.10123
Casd1	97.3342	-0.133905	0.414127	-0.323342	0.746436	0.84721	-0.127007
Cnksr3	257.88	0.528989	0.298354	1.77302	0.0762247	0.178285	1.1179
Mtmr1	247.739	-0.120653	0.313811	-0.384477	0.700625	0.814827	-0.154514
Hmgb3	458.847	0.0209766	0.294035	0.0713404	0.943127	0.96869	0.0254299
Map2	48.3496	0.36569	0.553389	0.660819	0.508728	0.669465	0.293514
Cyp2j9	23.3017	0.842526	0.738741	1.14049	0.254082	0.421305	0.595026
Abca1	52.5944	0.621254	0.529814	1.17259	0.240961	0.406065	0.618053
Nipsnap3b	583.41	-1.04689	0.255133	-4.10332	4.07e-05	0.000422766	-4.39013
Lage3	1560.62	-1.72534	0.230923	-7.47148	7.93e-14	1.29e-11	-13.1007
Ubl4a	640.355	-0.957126	0.257112	-3.72261	0.000197176	0.00155054	-3.70515
Gdi1	1983.91	0.131504	0.224018	0.587022	0.557189	0.708964	0.253998
Sash1	473.681	-0.376898	0.285555	-1.31988	0.186876	0.339236	-0.728447
Gadd45b	735.704	0.557018	0.245451	2.26937	0.0232459	0.0724402	1.63365
Slamf6	6.46404	2.34742	1.51797	1.54642	0.122002	0.251068	0.913633
Zdhhc12	948.724	-0.661876	0.261358	-2.53245	0.0113269	0.041497	-1.94589
Endog	276.651	-0.596459	0.312782	-1.90695	0.0565275	0.141986	-1.24774
Golga7	2136.04	-0.558634	0.238764	-2.3397	0.0192994	0.0626121	-1.71446
Xk	51.2981	0.491179	0.513549	0.956439	0.338851	0.514178	0.469992
Pcolce2	574.513	-0.271219	0.261302	-1.03795	0.299292	0.472634	-0.523904
Clpx	837.944	-0.230281	0.236618	-0.973217	0.330445	0.504699	-0.4809
Trabd	759.263	0.600904	0.238983	2.51442	0.0119227	0.0431725	1.92363
Mov10l1	450.273	0.563726	0.303614	1.85672	0.0633506	0.154907	1.19825
Dennd6b	290.851	0.75208	0.294136	2.55691	0.0105605	0.0391984	1.97631
C4a	30.5809	2.12012	0.689415	3.07524	0.00210333	0.0108087	2.67709
Ager	13.0571	2.30456	1.03902	2.21803	0.026553	0.0803234	1.57589
Atf6b	966.893	0.0634889	0.233813	0.271537	0.785978	0.873352	0.10459
Egfl8	4.80308	1.34718	1.60603	0.838829	0.401565	0.573836	0.396244
Notch4	520.837	1.68846	0.263187	6.41544	1.4e-10	1.06e-08	9.85259
Ppt2	202.023	0.104205	0.343544	0.303323	0.761644	0.857413	0.118248
Prrt1	7.01868	-0.568536	1.25464	-0.453147	0.650443	0.779524	-0.186791
Rnf5	894.037	-0.652335	0.251454	-2.59425	0.0094798	0.0359836	-2.0232
Cacfd1	181.129	0.710695	0.334937	2.12188	0.0338479	0.0964911	1.47047
Hivep2	9.52691	1.56525	1.20826	1.29546	0.195163	0.349712	0.709602
Arnt	1553.05	-0.00561984	0.23188	-0.0242359	0.980664	0.989461	-0.00847959
Mocs2	575.443	-0.773322	0.303535	-2.54772	0.010843	0.040021	-1.96485
Nat9	355.957	-0.335963	0.276598	-1.21463	0.224508	0.386025	-0.648768
Lpl	315.887	1.86457	0.407296	4.57793	4.7e-06	6.92e-05	5.32827
Atp6v0e	1709.91	-1.03155	0.224805	-4.58865	4.46e-06	6.63e-05	-5.35054
Nkx2-5	27.2341	2.72893	0.774173	3.52496	0.000423553	0.00291533	3.37309
Zfp318	412.963	0.71509	0.307436	2.32598	0.0200194	0.064606	1.69855
Ttbk1	41.3186	1.98274	0.619313	3.20151	0.00136707	0.00764736	2.86421
Srf	744.31	-0.775883	0.242509	-3.1994	0.00137713	0.00768911	-2.86102
Gata3	11.7432	2.31175	1.07412	2.15222	0.0313801	0.0911505	1.50335
Lama5	3607.39	1.40073	0.23505	5.95931	2.53e-09	1.29e-07	8.59636
Steap1	402.791	-1.1107	0.332397	-3.34148	0.000833329	0.00510511	-3.07918
Steap2	299.412	-0.0689025	0.282645	-0.243777	0.807403	0.885861	-0.0929095
Hspa8	69698.5	-1.62257	0.230194	-7.04871	1.81e-12	2.11e-10	-11.7433
Serac1	190.857	0.881849	0.324511	2.71747	0.00657832	0.0268325	2.18189
Pdzd11	907.595	-1.43765	0.294768	-4.87723	1.08e-06	2.03e-05	-5.96823
Psma2	5900.58	-1.36903	0.260978	-5.24575	1.56e-07	4.03e-06	-6.80786
Mrpl32	473.596	-0.821543	0.293078	-2.80315	0.00506057	0.0218664	-2.2958
Setdb1	2520.17	0.158812	0.226248	0.701938	0.482718	0.647706	0.316307
Anxa9	15.2918	-0.181034	0.870221	-0.208032	0.835204	0.904083	-0.0782076
Arnt2	101.915	1.401	0.425946	3.28915	0.00100492	0.00594918	2.99787
Prune1	1677.43	-0.604248	0.239609	-2.52181	0.0116753	0.0425239	-1.93273
Cers2	1116.23	-0.241983	0.25688	-0.942007	0.346189	0.521617	-0.460686
Capza2	946.225	-0.326796	0.336805	-0.970283	0.331905	0.506363	-0.478986
Plekho1	62.3091	0.16807	0.509229	0.330049	0.741363	0.843664	0.129969
Vps45	261.946	-0.70958	0.291441	-2.43473	0.0149027	0.0513974	-1.82673
Prpf3	1872.47	-1.10675	0.240884	-4.59453	4.34e-06	6.48e-05	-5.36279
Anp32e	5413.7	-0.707023	0.214069	-3.30278	0.000957313	0.0057342	-3.01895
Aph1a	1034.96	0.0459522	0.245027	0.18754	0.851238	0.913777	0.0699492
Tab2	1436.21	0.509184	0.232702	2.18814	0.0286596	0.0852878	1.54273
Ppil4	865.29	-0.796506	0.244547	-3.25706	0.00112572	0.00651248	-2.94857
Cnih1	949.877	0.0418684	0.241316	0.1735	0.862258	0.920695	0.0643627
Eps8	422.445	0.620323	0.287255	2.15949	0.0308122	0.0899611	1.51128
Med22	626.119	-0.293189	0.259262	-1.13086	0.258114	0.426043	-0.588188
Abo	5.74371	3.27045	1.71154	1.91082	0.0560276	0.141097	1.2516
Surf1	573.124	-0.844015	0.250319	-3.37175	0.000746918	0.00468557	-3.12673
Med28	1825.57	-1.15361	0.234737	-4.9145	8.9e-07	1.75e-05	-6.05056
Qdpr	1859.5	-0.543874	0.225373	-2.41322	0.0158122	0.0538104	-1.80101
Gnrh1	9.76201	1.16171	1.13797	1.02086	0.307319	0.481671	0.512411
Tnr	8.06736	-0.880969	1.19436	-0.737609	0.460752	0.628674	-0.336533
Sqstm1	6048.79	-0.203897	0.309102	-0.659642	0.509483	0.67016	-0.29287
Nfe2l2	1495.18	-0.310686	0.257146	-1.20821	0.226967	0.388898	-0.644038
Rxrg	16.4959	0.374021	0.940663	0.397614	0.690915	0.808676	0.160575
Rxra	363.078	1.9178	0.301052	6.37034	1.89e-10	1.37e-08	9.72443
Adamtsl4	190.022	1.08243	0.349483	3.09722	0.00195342	0.0101509	2.7092
Prpsap1	1830.08	-0.450096	0.247569	-1.81806	0.0690545	0.165603	-1.16081
Fam184b	42.6939	0.57958	0.618179	0.937559	0.348471	0.523812	0.457833
Ncapg	684.069	-0.878325	0.252983	-3.47188	0.000516834	0.00343885	-3.28665
Lcorl	99.398	-0.576664	0.438883	-1.31394	0.188868	0.341739	-0.723842
Lta4h	2108.5	0.0140992	0.22943	0.0614529	0.950999	0.973651	0.0218202
Amdhd1	18.2946	1.59611	0.848348	1.88144	0.0599126	0.14842	1.22248
Dstn	5851.5	-1.09948	0.234943	-4.67976	2.87e-06	4.6e-05	-5.5418
H2afy	2223.3	-0.0313322	0.217824	-0.143842	0.885625	0.935195	-0.05275
Gtf2ird2	50.9089	0.198004	0.522229	0.379152	0.704575	0.817978	0.152073
Bola1	1098.28	-1.77905	0.309403	-5.74994	8.93e-09	3.76e-07	-8.04926
Gatsl2	103.911	0.0754075	0.43366	0.173886	0.861955	0.920695	0.0645154
Ncf1	6.19807	0.575335	1.3881	0.414477	0.678525	0.799769	0.168434
Wnt11	49.2949	1.15279	0.650155	1.7731	0.0762115	0.178285	1.11798
Adss	1666.74	-0.730416	0.225163	-3.24395	0.00117885	0.00676917	-2.92854
Il17rb	7.56553	0.826853	1.36346	0.606437	0.544225	0.699296	0.264222
Cacna1d	8.11179	1.39825	1.22231	1.14394	0.252647	0.419855	0.597486
Actr8	1108.5	-0.31422	0.242512	-1.29569	0.195083	0.349605	-0.70978
Lrrc27	117.035	-0.0100478	0.418259	-0.0240228	0.980834	0.98952	-0.00840432
Stk32c	65.36	1.37439	0.48186	2.85227	0.00434087	0.0193582	2.36242
Fnta	2108.21	-0.879497	0.228145	-3.855	0.000115729	0.00100969	-3.93656
Skiv2l2	2346.08	-0.828034	0.216618	-3.82255	0.000132078	0.00112657	-3.87917
Lbp	12.365	1.74579	1.06958	1.63222	0.102634	0.22171	0.988709
Celsr1	302.855	1.57081	0.294413	5.3354	9.53e-08	2.67e-06	7.02075
Stard13	39.6376	1.10099	0.587555	1.87385	0.0609513	0.150314	1.21502
Diexf	829.273	-0.360845	0.263619	-1.36881	0.171058	0.319466	-0.766858
Syt14	181.602	0.0682422	0.374852	0.182051	0.855543	0.916774	0.0677583
H2-M3	44.026	1.14699	0.633797	1.80971	0.0703405	0.167888	1.15279
Lonrf3	89.1257	2.0428	0.515805	3.96042	7.48e-05	0.0007039	4.12599
Atp5e	2154.85	-0.944881	0.223469	-4.22824	2.36e-05	0.0002661	-4.62796
Nelfcd	1683.6	-0.20722	0.256589	-0.807592	0.419325	0.590886	-0.377449
Tubb1	4.82734	4.0318	2.02417	1.99183	0.0463898	0.122703	1.33358
Ctsz	1827.4	-0.18228	0.222194	-0.820364	0.412009	0.583304	-0.385094
Prelid3b	2060.58	-1.24173	0.265903	-4.66985	3.01e-06	4.8e-05	-5.52083
Sertad4	81.3062	0.691402	0.428268	1.61441	0.106438	0.227795	0.972905
Ube2a	1396.94	-0.73615	0.256606	-2.8688	0.00412039	0.0185783	-2.38506
Slc25a5	23457.9	-1.26513	0.244984	-5.16414	2.42e-07	5.86e-06	-6.61701
Ppdpf	2025.9	-1.06245	0.239492	-4.43626	9.15e-06	0.000120236	-5.0384
Kcnq2	97.7527	-0.280256	0.394059	-0.711205	0.476957	0.642624	-0.32152
Eef1a2	30.8184	0.698361	0.667312	1.04653	0.295317	0.468235	0.529712
Col20a1	110.132	3.8829	0.475545	8.16515	3.21e-16	9.2e-14	15.4934
Pls3	191.04	-1.13515	0.371144	-3.05852	0.00222433	0.0112913	-2.6528
Mpped2	69.205	0.119128	0.460958	0.258436	0.79607	0.879836	0.0990487
Nkap	319.919	-0.369417	0.291238	-1.26843	0.204643	0.361652	-0.689004
Ndufa1	670.409	-0.916975	0.246548	-3.71925	0.000199815	0.00156851	-3.69937
Wt1	6.21508	0.15279	1.36229	0.112156	0.9107	0.949323	0.0406248
E2f3	462.667	0.26545	0.298187	0.890213	0.373351	0.548137	0.427882
Cr1l	341.191	-0.633694	0.285079	-2.22287	0.0262243	0.0795051	-1.5813
Ppfibp1	673.837	-0.230855	0.264906	-0.871459	0.383504	0.557835	-0.41623
Cd34	118.541	0.897382	0.393808	2.27873	0.0226832	0.0711979	1.6443
Plgrkt	191.157	-1.25365	0.351586	-3.56569	0.000362905	0.00257159	-3.44021
Cd274	16.4659	1.04365	0.856791	1.21809	0.223191	0.38458	0.651323
Gtf3a	685.844	-0.139297	0.263022	-0.529603	0.596387	0.737405	-0.224472
Mtif3	189.575	-0.535564	0.318568	-1.68116	0.0927316	0.205131	-1.03277
Lnx2	389.906	-0.0314148	0.314832	-0.0997825	0.920517	0.955797	-0.0359682
Dyrk3	1020.1	-0.680752	0.293983	-2.31562	0.0205791	0.0659689	-1.68657
Mapkapk2	782.895	0.379169	0.254366	1.49065	0.136055	0.271498	0.866287
Lamp2	516.999	-0.281234	0.340573	-0.825766	0.408937	0.579957	-0.388344
Atxn10	7053.31	-0.328088	0.236768	-1.38569	0.165841	0.312913	-0.780308
Foxred2	292.763	1.28687	0.30094	4.27618	1.9e-05	0.000219695	4.72096
Eif3d	5578.01	-0.668815	0.28356	-2.35864	0.018342	0.0602538	-1.73655
H3f3b	19004.8	-0.323216	0.210544	-1.53515	0.124748	0.254838	-0.903967
Nup50	2455.37	0.142899	0.234729	0.608783	0.542668	0.697851	0.265466
Phf21b	126.107	1.18691	0.369373	3.21331	0.00131216	0.00739838	2.88201
Nlrp14	58.3024	0.0680159	0.48971	0.13889	0.889537	0.936765	0.050836
Ift27	231.373	-0.93187	0.369123	-2.52455	0.0115846	0.0422704	-1.93612
Pacsin2	1738.05	0.105008	0.254536	0.412548	0.679938	0.800998	0.167531
Ttll12	1083.73	0.133416	0.238067	0.560412	0.575198	0.722771	0.240182
Bik	72.2291	0.0375174	0.459129	0.0817144	0.934874	0.964674	0.029247
Scube1	15.4132	0.793213	0.879532	0.901858	0.367132	0.541781	0.435177
Tox4	1619.9	0.116148	0.225914	0.514123	0.607166	0.745524	0.216693
Mrps18c	328.844	-1.3338	0.284146	-4.69409	2.68e-06	4.36e-05	-5.57219
Sulf1	305.35	-1.15512	0.283566	-4.07354	4.63e-05	0.000470599	-4.33438
Srsf6	4355.43	-0.789191	0.215665	-3.65933	0.000252874	0.00190588	-3.5971
Plcg1	1926.51	0.40253	0.220937	1.82193	0.0684663	0.164452	1.16452
Kctd2	560.727	0.35054	0.255911	1.36977	0.170758	0.319052	0.767619
Tmprss6	8.24157	0.796206	1.23676	0.643782	0.519717	0.678848	0.284233
Kctd5	1781.35	-0.0986368	0.250735	-0.393391	0.69403	0.810614	-0.158621
Etaa1	586.316	-0.476416	0.258128	-1.84566	0.0649418	0.157929	-1.18748
Matn4	4.84862	2.11402	1.72402	1.22622	0.220117	0.380787	0.657347
Sdc4	1820.17	0.0520551	0.26059	0.199758	0.84167	0.907655	0.0748584
Il13ra1	36.9421	0.209413	0.589868	0.355016	0.722577	0.831282	0.141116
Nbr1	2740.57	-0.138582	0.233431	-0.593674	0.55273	0.70579	-0.257487
Cyth1	173.548	0.797343	0.367446	2.16996	0.0300099	0.0881839	1.52274
Rnd3	321.708	-0.336341	0.285658	-1.17742	0.239026	0.403761	-0.621555
Brca1	1204.85	-0.649392	0.227501	-2.85445	0.00431108	0.0192552	-2.36541
Gast	7.8438	-1.59787	1.25668	-1.2715	0.203552	0.359953	-0.691324
Cntnap1	12.0094	5.35555	1.715	3.12276	0.00179161	0.00946225	2.74676
Nt5c3b	743.125	-1.28741	0.274778	-4.68527	2.8e-06	4.5e-05	-5.55349
Coa3	804.597	-1.15142	0.243981	-4.71929	2.37e-06	3.95e-05	-5.62585
Zpbp2	9.36317	2.90353	1.27585	2.27575	0.0228607	0.0715534	1.64091
Gsdma	24.5366	-0.579958	0.734572	-0.789517	0.42981	0.599904	-0.366724
Med24	1739.39	-0.00166975	0.228964	-0.00729262	0.994181	0.996649	-0.00253437
Psmd3	6526.78	-0.238935	0.260726	-0.916419	0.359447	0.534051	-0.444365
Exosc10	2839.97	-1.05275	0.228796	-4.60125	4.2e-06	6.32e-05	-5.37679
Glod4	1455.28	-1.00974	0.26795	-3.76837	0.000164315	0.00134263	-3.78432
Vps53	596.619	-0.155764	0.25116	-0.620179	0.53514	0.691422	-0.271532
Taok1	807.04	-0.107778	0.247344	-0.43574	0.663026	0.788827	-0.17847
Dnttip1	378.835	-0.462146	0.295406	-1.56444	0.117714	0.245036	-0.929173
Acot8	552.791	-0.675787	0.273125	-2.47428	0.0133506	0.047058	-1.8745
Cd300lg	7.00088	2.04886	1.36913	1.49647	0.13453	0.269091	0.87118
Pyy	21.6543	2.25638	0.822488	2.74336	0.0060814	0.0252576	2.216
Mpp2	261.641	0.947781	0.299914	3.16018	0.00157673	0.00856669	2.80224
Nlk	535.54	0.206928	0.25822	0.801362	0.422922	0.59407	0.37374
Traf4	2036.54	-0.22269	0.256705	-0.867495	0.385671	0.560095	-0.413783
Aldoc	1227.01	1.22755	0.263022	4.6671	3.05e-06	4.86e-05	5.51501
Stac2	870.032	1.26153	0.317263	3.97628	7e-05	0.000665636	4.15489
Rpl19	45599.3	-1.16112	0.218234	-5.32052	1.03e-07	2.86e-06	-6.98517
Nek8	311.757	-0.128632	0.287019	-0.448165	0.654034	0.782463	-0.1844
Plxdc1	333.415	1.94552	0.373486	5.20907	1.9e-07	4.74e-06	6.72173
Arl5b	431.536	0.0618217	0.327388	0.188833	0.850224	0.913333	0.0704668
Zfp207	4469.94	-1.76138	0.266262	-6.61522	3.71e-11	3.17e-09	-10.4306
Psmd11	3176.32	-0.28642	0.23156	-1.23691	0.21612	0.376075	-0.665306
Pipox	1594.74	-1.58096	0.226582	-6.97743	3.01e-12	3.32e-10	-11.522
Timp2	123.15	1.27695	0.388415	3.28758	0.00101052	0.00597436	2.99546
Zc3h18	1806.15	0.09938	0.244219	0.406931	0.684059	0.803695	0.164907
Top2b	265.505	0.11987	0.340561	0.351978	0.724855	0.832986	0.139749
Rarb	5.67198	2.0585	1.52803	1.34716	0.177929	0.328058	0.749753
Igfbp4	312.895	2.41383	0.368913	6.54308	6.03e-11	5e-09	10.2199
Cdc6	1754.88	-1.42245	0.291205	-4.8847	1.04e-06	1.98e-05	-5.9847
Suz12	1682.74	0.362522	0.250728	1.44588	0.148211	0.288737	0.829119
Atad5	436.796	-0.467225	0.262232	-1.78172	0.0747944	0.175867	-1.12613
Crlf3	1750.9	-0.604394	0.243164	-2.48554	0.0129356	0.0459918	-1.88821
Tns4	10.0802	2.11648	1.21873	1.73662	0.0824541	0.188521	1.08379
Tnfaip1	629.792	-0.014219	0.253284	-0.0561388	0.955231	0.975952	-0.0198915
Abr	1422.03	0.279664	0.229462	1.21878	0.222927	0.384347	0.651838
Rab11fip4	566.685	0.115658	0.253972	0.455397	0.648824	0.778536	0.187873
Cd40	31.0499	1.02735	0.655548	1.56716	0.117077	0.244198	0.93153
Slc35c2	708.522	-0.00270991	0.270789	-0.0100075	0.992015	0.99556	-0.00348162
Zfp334	223.422	1.2827	0.324324	3.95499	7.65e-05	0.000715527	4.11613
Elmo2	653.877	0.547167	0.243627	2.24592	0.0247092	0.0759219	1.60714
Wsb1	1660.92	1.53876	0.272061	5.65594	1.55e-08	6e-07	7.80967
Ttpal	110.056	1.01509	0.393177	2.58177	0.00982959	0.0371131	2.00746
Rhot1	1555.07	-0.479632	0.225607	-2.12596	0.0335069	0.0957218	-1.47487
Rhbdl3	19.6047	1.05203	0.801197	1.31307	0.189158	0.342125	0.723175
Ada	495.576	-0.85108	0.360921	-2.35808	0.0183699	0.0603031	-1.73589
Serinc3	2152.66	0.175441	0.221904	0.790616	0.429168	0.599244	0.367373
Tha1	76.0933	1.63446	0.454571	3.59562	0.000323618	0.00234271	3.48997
Pgs1	1545.46	-0.00458817	0.24004	-0.0191142	0.98475	0.992175	-0.00667401
Birc5	4723.04	-1.04696	0.251436	-4.16393	3.13e-05	0.000336926	-4.50472
Afmid	35.1305	-0.0387314	0.627812	-0.0616927	0.950808	0.973651	-0.0219074
Pigt	1693.9	0.119385	0.223681	0.533729	0.593529	0.735579	0.226558
Wfdc2	753.14	-0.187173	0.2439	-0.767419	0.442832	0.611596	-0.353761
Etv4	2983.98	-0.346643	0.249726	-1.38809	0.165108	0.312139	-0.782231
Dbndd2	5.53446	0.518989	1.41317	0.367252	0.713431	0.824925	0.146648
Mmp9	32.0966	0.972887	0.640376	1.51924	0.128701	0.260547	0.890416
Slc12a5	47.4807	1.27347	0.597305	2.13202	0.0330048	0.0945854	1.48142
Ghdc	296.31	-0.306416	0.294509	-1.04043	0.29814	0.471427	-0.525579
Pltp	1380.56	0.0509029	0.347919	0.146307	0.883679	0.934361	0.0537054
Slc12a7	1992.04	0.978873	0.236365	4.14136	3.45e-05	0.00036676	4.46186
Ctsa	2913.42	-0.538074	0.755457	-0.712249	0.47631	0.642114	-0.32211
Zswim1	1262.03	-0.37266	0.242798	-1.53485	0.12482	0.254919	-0.903716
Slc12a4	1265.83	0.302489	0.232134	1.30308	0.192548	0.346567	0.715462
Myo1c	1895.31	-0.099044	0.237973	-0.416199	0.677264	0.798808	-0.169242
Crk	1160.32	-0.059952	0.239862	-0.249944	0.802631	0.882987	-0.0954841
Cox7c	14325.6	-0.979725	0.226882	-4.31821	1.57e-05	0.000187622	-4.80327
Pitpna	1535.25	-0.420486	0.238841	-1.76052	0.0783191	0.181685	-1.10613
Mlx	1069.66	-1.36821	0.269154	-5.08337	3.71e-07	8.35e-06	-6.43086
Retreg3	882.577	0.262428	0.235325	1.11517	0.264776	0.433297	0.577121
Jph2	26.7666	2.94676	0.775591	3.79937	0.000145065	0.0012121	3.83844
Dhx58	38.4726	-0.551175	0.61651	-0.894026	0.371308	0.546401	-0.430266
Rab5a	913.222	-0.2939	0.234294	-1.25441	0.209694	0.367668	-0.678414
Hspb9	10.9382	-0.971305	1.02637	-0.946346	0.343972	0.519598	-0.463477
Nkiras2	624.731	0.569684	0.250758	2.27184	0.0230959	0.0720864	1.63647
Ppp2r5c	3599.51	-0.707477	0.223479	-3.16574	0.00154687	0.00845096	-2.81055
Ift52	1006.36	-0.261593	0.230865	-1.1331	0.257173	0.424806	-0.589774
Mybl2	10803.2	0.0597738	0.213688	0.279724	0.779689	0.869518	0.108079
Sgk2	76.2367	-0.483957	0.438942	-1.10255	0.270221	0.439455	-0.568281
Eya2	8.458	2.12118	1.41925	1.49458	0.135023	0.269803	0.869592
B4galt5	921.271	0.579733	0.233831	2.47929	0.0131646	0.0465803	1.88059
Gdap1l1	28.8012	0.512952	0.670253	0.765311	0.444086	0.612709	0.352533
Hnf4a	133.2	2.41007	0.410697	5.86824	4.4e-09	2.04e-07	8.35612
Ptgis	397.713	-0.323054	0.28309	-1.14117	0.253798	0.420992	-0.595511
Ddx27	3053.55	-0.272667	0.270388	-1.00843	0.31325	0.487827	-0.504109
Cyth3	235.95	-0.02149	0.306933	-0.0700153	0.944181	0.96922	-0.0249445
Cyth4	35.376	1.59026	0.73343	2.16825	0.0301398	0.0885216	1.52086
Rac3	237.662	-0.757319	0.301572	-2.51123	0.012031	0.043467	-1.9197
Rrp7a	850.65	-0.269549	0.244599	-1.102	0.270462	0.439726	-0.567894
Cyb5r3	3220.98	-0.546572	0.214202	-2.55166	0.0107211	0.0396454	-1.96976
Ints2	562.182	-0.244167	0.28577	-0.85442	0.392872	0.565996	-0.405749
Med13l	1169.74	1.07361	0.259548	4.13646	3.53e-05	0.000372661	4.4526
Hist1h2bc	589.458	0.17398	0.341298	0.509759	0.61022	0.748023	0.214513
Baiap2l2	38.1034	0.825585	0.597286	1.38223	0.166902	0.314348	0.777538
Mafk	200.276	0.527618	0.334203	1.57873	0.114397	0.240376	0.941584
Med1	1136.48	-0.0985478	0.230819	-0.426949	0.669417	0.793774	-0.174303
Erbb3	532.579	0.50082	0.256383	1.95341	0.0507713	0.131207	1.29438
Stard3	347.815	-0.164084	0.274239	-0.598326	0.549622	0.703384	-0.259936
Ikzf3	12.7794	0.559295	0.963928	0.580225	0.561763	0.712461	0.250447
Mfng	161.653	0.296673	0.337287	0.879587	0.379083	0.553443	0.421266
Vmp1	913.878	-0.358695	0.235578	-1.52262	0.127854	0.259297	-0.893286
Uchl5	582.399	-0.907394	0.253925	-3.57347	0.000352282	0.00251638	-3.45311
Glrx2	430.679	-0.242712	0.282312	-0.859727	0.38994	0.563644	-0.409003
Trove2	199.319	-0.215036	0.337066	-0.637964	0.523497	0.681931	-0.281086
Stk4	1116.04	-0.395214	0.233398	-1.69331	0.0903971	0.201445	-1.04385
Pmp22	78.3884	1.36535	0.455435	2.9979	0.00271847	0.013291	2.56568
Gdf9	4.83486	1.70297	1.5683	1.08587	0.277536	0.448113	0.55668
Zcchc10	932.485	-1.52448	0.265976	-5.73164	9.95e-09	4.12e-07	-8.00232
Tbx5	4.65833	2.94142	1.83279	1.60489	0.108518	0.231162	0.964498
Psmb6	6425.18	-1.25173	0.250854	-4.98987	6.04e-07	1.26e-05	-6.21881
Spag7	2214.28	-0.874221	0.222718	-3.92523	8.66e-05	0.000796215	-4.06225
Pfn1	13122.1	-1.97958	0.246428	-8.03309	9.5e-16	2.53e-13	-15.0221
Tomm34	1784.75	-1.04686	0.261033	-4.01045	6.06e-05	0.000591725	-4.2175
Ywhab	3639.81	-0.326128	0.246844	-1.32119	0.186439	0.33864	-0.729463
Ksr1	186.49	2.85549	0.349381	8.173	3.01e-16	8.81e-14	15.5217
Gpx3	701.328	-0.477833	0.267728	-1.78477	0.0742989	0.174986	-1.12902
Anxa6	2298.82	-0.332429	0.241417	-1.37699	0.168515	0.316412	-0.773362
Il12rb2	7.42573	-0.00813593	1.22204	-0.00665768	0.994688	0.996836	-0.00231313
Zkscan6	177.102	0.106651	0.324968	0.32819	0.742768	0.844732	0.129147
Kpna2	9171.51	-1.20902	0.2202	-5.49053	4.01e-08	1.33e-06	-7.39715
Smurf2	837.732	0.381063	0.238842	1.59546	0.11061	0.234326	0.956206
Cep95	348.96	0.276966	0.280902	0.985987	0.32414	0.498538	0.489268
Vezf1	508.665	0.586241	0.284758	2.05873	0.0395198	0.108588	1.40319
Cuedc1	196.052	1.79931	0.350996	5.12629	2.96e-07	6.93e-06	6.52944
Srsf1	2666.47	-0.646726	0.216175	-2.99168	0.00277448	0.0135017	-2.55682
Abi3	28.1059	0.942116	0.668369	1.40957	0.158666	0.303335	0.799517
Shroom1	16.4561	1.48613	0.917596	1.61959	0.105321	0.225949	0.977485
Kif3a	448.896	-0.026354	0.260491	-0.10117	0.919415	0.955091	-0.0364883
2021-09-08	408.131	0.559887	0.269408	2.07821	0.03769	0.104952	1.42377
Mtmr4	565.25	0.277144	0.289321	0.957911	0.338108	0.513401	0.470945
Mrm1	261.977	-0.0425172	0.320033	-0.132852	0.89431	0.940065	-0.0485119
Mapt	421.511	0.0495663	0.312738	0.158492	0.874069	0.928565	0.0584541
Kansl1	1393.59	0.550081	0.239586	2.29597	0.0216776	0.0688167	1.66399
Gid4	966.607	0.290638	0.238588	1.21816	0.223165	0.384572	0.651374
Myo1b	912.526	0.0585901	0.239266	0.244875	0.806553	0.885454	0.0933669
Dhx40	843.499	-0.549932	0.240456	-2.28704	0.0221937	0.0701077	-1.65377
Ypel2	559.561	0.236163	0.253967	0.929899	0.352424	0.52819	0.452935
Akap1	2822.99	0.00599598	0.226186	0.0265091	0.978851	0.988918	0.00928329
Nol11	2952.12	-0.727909	0.239067	-3.0448	0.00232838	0.0117257	-2.63295
Derl2	529.144	-0.390494	0.25539	-1.52901	0.126262	0.25689	-0.898729
C1qbp	8920.98	-0.23134	0.223474	-1.0352	0.300574	0.473776	-0.522048
Rpain	518.205	-0.699056	0.274184	-2.54959	0.0107849	0.0398314	-1.96718
6330403K07Rik	64.5062	1.00427	0.527647	1.9033	0.0570019	0.142843	1.24411
Kcnab3	106.57	-0.827213	0.420168	-1.96877	0.0489797	0.12756	-1.30998
Chd3	232.4	0.709546	0.329427	2.15388	0.0312496	0.0908948	1.50516
Kdm6b	854.006	1.39807	0.245651	5.69126	1.26e-08	5e-07	7.89928
1700125H20Rik	10.3278	1.33642	1.12673	1.18611	0.235578	0.399784	0.627865
Appbp2	1636.78	-0.671725	0.222896	-3.01363	0.00258146	0.0127473	-2.58813
Adora2b	98.3167	0.115966	0.453884	0.255498	0.798339	0.881251	0.0978129
Ncor1	2058.05	0.240595	0.237959	1.01108	0.311979	0.486437	0.505875
Trpv2	91.206	0.00404083	0.404744	0.00998367	0.992034	0.99556	0.0034733
Cenpv	1392.28	-0.877063	0.237204	-3.6975	0.00021773	0.00168826	-3.66208
Pcgf2	1417.32	0.365799	0.240753	1.5194	0.128663	0.260547	0.890548
Cwc25	477.578	0.0849179	0.256194	0.331459	0.740298	0.842937	0.130594
1700001P01Rik	23.3591	-0.184076	0.79756	-0.230799	0.817471	0.892608	-0.0875277
Pip4k2b	1309.62	-0.0277047	0.230751	-0.120063	0.904433	0.945728	-0.0436236
Trim37	1401.17	-0.446224	0.230218	-1.93827	0.0525908	0.134597	-1.27909
Ybx2	313.814	0.484464	0.30393	1.594	0.110937	0.23485	0.954924
Ctdnep1	940.955	-0.128451	0.235752	-0.544856	0.585852	0.729882	-0.232212
Elp5	1678.19	-1.22748	0.253337	-4.84523	1.26e-06	2.31e-05	-5.89804
Slc2a4	193.433	0.147898	0.364416	0.405849	0.684853	0.804336	0.164402
Gabarap	2648.89	-0.759583	0.349852	-2.17115	0.0299195	0.0880125	-1.52405
Cldn7	291.876	-0.656069	0.298878	-2.19511	0.0281558	0.0841265	-1.55043
2810408A11Rik	222.966	-0.0699	0.319498	-0.21878	0.826821	0.899557	-0.0825884
Phf23	1683.82	-0.567032	0.229106	-2.47497	0.0133246	0.0469942	-1.87535
Acadvl	397.299	-0.259632	0.291093	-0.891922	0.372435	0.547249	-0.42895
Dnah11	14.667	-0.845987	0.933666	-0.906091	0.364888	0.539814	-0.437841
G3bp1	10574.2	-0.686716	0.215027	-3.19362	0.001405	0.0078226	-2.85232
Atox1	1883.77	-1.57322	0.291685	-5.39356	6.91e-08	2.06e-06	-7.16068
Sparc	6935.33	-0.347282	0.215125	-1.61433	0.106456	0.227806	-0.972832
Mief2	198.123	0.27571	0.314018	0.878007	0.37994	0.554284	0.420285
Tbx3	4692.47	1.46168	0.214501	6.81433	9.47e-12	9.3e-10	11.0236
Dusp14	146.512	-0.220274	0.418401	-0.526468	0.598563	0.739086	-0.22289
Tada2a	1615.62	-0.796891	0.229667	-3.46977	0.000520906	0.00346465	-3.28324
Pnpo	568.776	-0.337787	0.274899	-1.22877	0.219159	0.379661	-0.659241
Cog1	527.723	-0.000716789	0.252428	-0.00283957	0.997734	0.998664	-0.000985075
Cbx1	3799.11	-0.758718	0.221129	-3.43111	0.000601111	0.00390974	-3.22105
Cdk5rap3	2035.56	-0.390223	0.230676	-1.69165	0.0907125	0.202048	-1.04233
Copz2	112.746	1.5933	0.451116	3.53191	0.000412575	0.00286082	3.3845
Slc25a39	5598.92	-0.245242	0.216153	-1.13458	0.256553	0.424096	-0.590823
Sp2	984.988	0.425133	0.234282	1.81462	0.0695826	0.166481	1.1575
Aatf	747.968	-1.3189	0.249292	-5.29058	1.22e-07	3.29e-06	-6.9139
Dync1h1	4473.91	0.987203	0.234275	4.21386	2.51e-05	0.000280604	4.60025
Cpsf4l	286.065	-0.750122	0.289863	-2.58785	0.00965761	0.0365492	-2.01513
Pex12	172.944	0.378779	0.33425	1.13322	0.257121	0.424759	0.589862
Ndel1	794.941	0.083684	0.241721	0.3462	0.729192	0.835905	0.137158
Slc25a35	79.8433	-0.995544	0.459425	-2.16694	0.0302397	0.0887565	-1.51942
Zbtb4	50.1141	3.52701	0.672141	5.24742	1.54e-07	4.02e-06	6.81179
Tnfsfm13	21.9339	1.20007	0.774171	1.55013	0.12111	0.24984	0.916819
Mpdu1	2358.56	-0.720831	0.217885	-3.30831	0.000938621	0.00564316	-3.02751
Fxr2	4890.55	0.107015	0.210821	0.50761	0.611727	0.748992	0.213442
Atp5g3	6717.97	-1.01792	0.22332	-4.55812	5.16e-06	7.51e-05	-5.28725
Cd68	1009.83	-0.754772	0.371903	-2.02948	0.042409	0.114337	-1.37254
Slc35g3	12.8392	1.8415	1.02962	1.78852	0.0736928	0.174065	1.13258
Acsl1	702.06	0.201742	0.250085	0.806694	0.419843	0.591193	0.376913
Abca5	118.718	1.01835	0.456257	2.23197	0.0256169	0.0780765	1.59147
Smyd4	489.438	0.372301	0.270706	1.3753	0.169039	0.31714	0.772013
Lsp1	18.63	2.00442	0.980059	2.0452	0.0408351	0.111222	1.38897
Zfyve27	643.516	0.647787	0.244132	2.65343	0.00796782	0.0311629	2.09866
Avpi1	1519.84	-1.05314	0.250325	-4.2071	2.59e-05	0.000287861	-4.58725
Sfrp5	78.0386	0.949863	0.445811	2.13064	0.0331186	0.0947799	1.47993
Myh11	10.4213	2.76829	1.26105	2.19522	0.0281475	0.084116	1.55056
Rad51d	371.671	-0.54595	0.29623	-1.84299	0.0653305	0.158592	-1.18488
Unc45b	44.0465	0.819905	0.674091	1.21631	0.223866	0.385405	0.650012
Pank3	513.051	0.152325	0.253173	0.601664	0.547398	0.701648	0.261697
Rars	5311.07	-1.59951	0.21635	-7.39319	1.43e-13	2.25e-11	-12.8436
Wwc1	815.843	-0.132698	0.237353	-0.559076	0.57611	0.723425	-0.239495
Mrpl58	1054.48	-1.49223	0.2731	-5.46403	4.65e-08	1.5e-06	-7.33214
Fdxr	596.297	-0.25792	0.259062	-0.995594	0.319447	0.493543	-0.495601
Sult4a1	1029.39	0.420081	0.246619	1.70336	0.0885004	0.1983	1.05305
Mrpl45	3397.23	-0.715411	0.246132	-2.90661	0.00365369	0.0168882	-2.43727
Irf1	513.345	-0.196513	0.256837	-0.765129	0.444195	0.61272	-0.352426
Slc22a5	207.712	0.29568	0.311605	0.948892	0.342675	0.518432	0.465117
P4ha2	1304.64	3.33394	0.249564	13.3591	1.05e-40	6.21e-37	39.9793
Alox12e	6.83813	0.225325	1.31627	0.171185	0.864079	0.921919	0.0634467
Arrb1	329.233	1.06358	0.287038	3.70536	0.000211092	0.00164396	3.67553
Tm4sf5	122.647	-0.563368	0.417594	-1.34908	0.17731	0.327325	-0.751266
Cxcl16	56.9189	0.156875	0.487975	0.321482	0.747845	0.848	0.126188
Pelp1	2718.06	-0.178201	0.237683	-0.749743	0.45341	0.621232	-0.343509
Med11	533.419	-0.952013	0.280582	-3.393	0.000691328	0.00439225	-3.16032
Alox15	28.1284	-0.0869492	0.69634	-0.124866	0.90063	0.943471	-0.0454537
Heatr9	9.77744	6.55116	1.79333	3.65306	0.000259132	0.00194645	3.58648
Natd1	678.611	0.88685	0.251735	3.52295	0.000426776	0.00293411	3.3698
Map2k3	1310.34	-0.223188	0.224891	-0.992426	0.32099	0.495174	-0.493509
Ywhah	3285.49	-0.352664	0.216632	-1.62794	0.103539	0.223203	-0.984898
Sart3	2022.19	-0.0508357	0.218818	-0.232319	0.81629	0.891922	-0.0881555
E2f2	445.062	0.759878	0.319034	2.38181	0.0172279	0.0573898	1.76377
Slfn3	13.5318	1.08509	0.991004	1.09494	0.273545	0.443319	0.562972
Nars2	210.945	0.0764761	0.320004	0.238985	0.811117	0.888016	0.0909165
Slc35b4	467.855	0.400995	0.262293	1.52881	0.126313	0.256963	0.898553
Dnah1	57.7221	1.2534	0.500021	2.50669	0.0121868	0.0439149	1.91411
Dalrd3	724.295	-0.54879	0.24482	-2.24161	0.0249866	0.0765228	-1.60229
Fis1	2318.65	-1.45381	0.226139	-6.42882	1.29e-10	9.81e-09	-9.89076
Plod1	1221.41	0.058218	0.279374	0.208387	0.834927	0.903893	0.0783517
Rab3d	264.406	-0.0595046	0.298998	-0.199013	0.842253	0.907979	-0.0745576
Mfsd3	211.237	0.0313972	0.34136	0.0919769	0.926716	0.959469	0.0330532
Slc25a22	427.748	-0.299295	0.262609	-1.1397	0.254411	0.421689	-0.594465
Atp6ap1	1490.05	0.562551	0.313939	1.79191	0.0731477	0.172985	1.1358
Dnase1l1	73.4004	-1.05299	0.482809	-2.18096	0.0291867	0.0864223	-1.53481
Aldh3a1	157.085	-0.835047	0.474941	-1.75821	0.0787115	0.182286	-1.10396
Scrn1	379.414	-0.0385117	0.418916	-0.0919319	0.926752	0.959469	-0.0330364
BC005537	1485.31	0.616946	0.259873	2.37403	0.0175951	0.0583186	1.75461
Isyna1	4815.83	-1.39231	0.234045	-5.9489	2.7e-09	1.35e-07	-8.56871
Hars2	664.89	0.00548814	0.244436	0.0224522	0.982087	0.990391	0.00784994
Tmem160	852.987	-1.06108	0.280087	-3.78841	0.000151612	0.00125557	-3.81927
Rab5c	3145.78	-0.577732	0.238507	-2.42229	0.015423	0.0528679	-1.81183
Styxl1	4.47605	2.78522	1.77897	1.56564	0.117434	0.244613	0.930206
Mdh2	9044.84	-0.517072	0.237236	-2.17957	0.0292891	0.08661	-1.53329
H13	724.74	-0.629715	0.24051	-2.61825	0.00883808	0.0339759	-2.05364
Rnf145	1472.38	0.0693927	0.233351	0.297374	0.766181	0.860373	0.115669
Scn1b	145.134	0.192616	0.354676	0.543075	0.587078	0.731097	0.231304
Atp6v1e1	2533.78	-0.796028	0.220344	-3.61267	0.000303064	0.00221466	-3.51847
Chtf18	1493.58	-0.55921	0.248624	-2.24922	0.0244985	0.0754057	-1.61086
Rps6kl1	205.999	0.48741	0.363162	1.34213	0.179554	0.330015	0.745805
Ppp1r12c	1536.91	0.234634	0.22255	1.0543	0.291745	0.464184	0.534996
Ahr	77.5137	0.635603	0.459959	1.38187	0.167012	0.314422	0.777251
Map1s	1297.18	0.466103	0.227006	2.05326	0.0400469	0.109765	1.39743
Tmem129	197.182	0.301244	0.332904	0.904898	0.36552	0.540254	0.437089
Nop9	2313.12	-0.667981	0.265959	-2.51159	0.0120188	0.0434369	-1.92014
Hsd17b1	31.7128	0.470505	0.675083	0.696958	0.485829	0.650019	0.313517
Atp6v0a1	848.554	0.581785	0.235296	2.47256	0.0134147	0.0472373	1.87242
Psmc3ip	809.992	-1.44254	0.32912	-4.38302	1.17e-05	0.000147004	-4.93165
Grb7	1564.33	-0.798253	0.228671	-3.49084	0.000481511	0.00323777	-3.31739
Noxo1	16.6607	0.290242	0.850449	0.341281	0.732892	0.83828	0.13496
Aoc3	138.912	2.89453	0.396949	7.29195	3.06e-13	4.49e-11	12.515
Zfp687	645.283	0.334161	0.25349	1.31824	0.187423	0.339921	0.727176
Gdpd2	5.75598	1.96397	1.49807	1.311	0.189859	0.342975	0.721569
D8Ertd738e	2932.08	-1.72393	0.243465	-7.08082	1.43e-12	1.71e-10	-11.8437
Sec14l4	36.7818	0.904953	0.688714	1.31397	0.188855	0.341739	0.723872
Calm3	5499.99	-0.815731	0.222381	-3.66817	0.000244291	0.0018522	-3.61209
Cops3	2797.98	-0.871853	0.219739	-3.96768	7.26e-05	0.000685706	-4.13921
Fkbp8	7191.96	-1.05842	0.239642	-4.41669	1e-05	0.0001296	-4.99903
Ffar3	8.8317	0.566244	1.22402	0.462612	0.643643	0.774568	0.191355
Ddx39b	6281.14	-0.967464	0.209955	-4.60796	4.07e-06	6.17e-05	-5.39079
Gipc1	3217.69	0.201481	0.216663	0.92993	0.352407	0.52819	0.452955
Tlcd1	259.332	-0.513945	0.293461	-1.75132	0.0798905	0.184224	-1.0975
Plscr3	276.455	0.107098	0.288026	0.371833	0.710017	0.822208	0.148731
Ptger1	27.6506	0.20582	0.683553	0.301103	0.763336	0.858258	0.117284
Arhgef25	906.625	0.362523	0.237751	1.5248	0.12731	0.258488	0.895138
Xab2	2149.84	-0.167631	0.220763	-0.759323	0.447659	0.615713	-0.349052
Cdc37	8210.55	-1.38353	0.258826	-5.3454	9.02e-08	2.56e-06	-7.04471
Rab4a	684.959	-0.0274243	0.244175	-0.112314	0.910574	0.949323	-0.0406847
Trip10	1476.99	-0.630037	0.239576	-2.6298	0.00854343	0.0330217	-2.06837
Cops6	5092.28	-1.54534	0.292764	-5.27846	1.3e-07	3.49e-06	-6.88513
Ubb	20913.3	-0.618837	0.218693	-2.82971	0.00465903	0.0204647	-2.3317
Ap4m1	409.09	-0.424402	0.274425	-1.54652	0.12198	0.251052	-0.913711
Gyg	172.828	0.747607	0.347281	2.15274	0.0313387	0.0910889	1.50392
Rcn3	827.106	-0.209604	0.269225	-0.778543	0.436249	0.604901	-0.360266
Slc6a8	3207.78	-0.411428	0.221764	-1.85525	0.0635605	0.155292	-1.19681
Arid3a	261.39	0.516767	0.297654	1.73613	0.0825407	0.188622	1.08333
Pdk4	243.263	-0.267717	0.304103	-0.880349	0.37867	0.553113	-0.421739
Ubxn6	923.001	-0.324692	0.236132	-1.37504	0.169118	0.317149	-0.77181
Mydgf	786.847	-0.701678	0.247736	-2.83236	0.0046206	0.0203311	-2.3353
Cyb561	548.686	0.484747	0.268817	1.80326	0.071347	0.169766	1.14662
Sema6a	13.1429	3.36837	1.15365	2.91976	0.00350306	0.0163188	2.45555
Ccdc12	633.642	-0.941018	0.253388	-3.71374	0.000204222	0.00159539	-3.6899
Fmc1	263.988	-0.837153	0.320571	-2.61145	0.00901605	0.034533	-2.04498
Akt3	300.766	0.141444	0.287401	0.492151	0.622613	0.758349	0.205782
Mrpl24	2866.99	-1.43217	0.259524	-5.51847	3.42e-08	1.18e-06	-7.46601
Gle1	1458.64	-0.170287	0.225147	-0.756335	0.449449	0.617184	-0.34732
L3hypdh	293.901	-2.00159	0.293394	-6.82221	8.97e-12	8.85e-10	-11.0474
Lyst	169.96	0.759931	0.346067	2.19591	0.0280987	0.0840408	1.55131
Slc35e1	1230.51	0.441771	0.230954	1.91281	0.0557726	0.140614	1.25358
Calr3	82.1779	0.395831	0.443188	0.893144	0.37178	0.546778	0.429714
Tmc4	126.687	-0.374781	0.387978	-0.965985	0.334052	0.508684	-0.476187
Syne4	440.392	-1.65664	0.271897	-6.09291	1.11e-09	6.36e-08	-8.95516
Polr2i	1455.96	-1.79777	0.253415	-7.09417	1.3e-12	1.56e-10	-11.8856
Krt10	72.0582	-0.223053	0.44379	-0.502611	0.615238	0.751849	-0.210957
Rmnd1	460.697	-0.100916	0.265611	-0.379938	0.703991	0.817382	-0.152433
Ccdc170	10.2016	-0.306032	1.05128	-0.291104	0.770972	0.863426	-0.112962
Fbxo5	1805.1	-0.663387	0.251352	-2.63928	0.0083083	0.0322602	-2.08049
Mtrf1l	123.814	-0.463125	0.39972	-1.15862	0.246611	0.412767	-0.607988
Rgs17	8.39551	1.74859	1.286	1.35971	0.173922	0.323592	0.759645
Hdac2	2404.53	-0.218275	0.224279	-0.973231	0.330439	0.504699	-0.480909
Rwdd1	1725.32	-0.651135	0.235902	-2.76019	0.00577678	0.0242736	-2.23831
Clvs2	35.7518	-0.0634949	0.64022	-0.0991767	0.920998	0.956011	-0.0357413
Hey2	19.1675	0.941935	0.807087	1.16708	0.243178	0.408446	0.614075
Stxbp5	89.4699	1.29081	0.425605	3.03288	0.00242231	0.0120891	2.61577
Hint3	107.722	-0.587942	0.389856	-1.5081	0.131529	0.264696	-0.88098
Trmt11	195.531	-1.08562	0.319675	-3.396	0.000683784	0.00435251	-3.16508
Katna1	1250.33	-0.62256	0.226878	-2.74403	0.00606901	0.0252183	-2.21688
Pcmt1	964.311	0.158995	0.244534	0.650196	0.515566	0.674864	0.287716
Lrp11	697.508	0.117463	0.247821	0.473983	0.635512	0.767903	0.196876
1700021F05Rik	791.96	-0.621611	0.25884	-2.40152	0.0163269	0.0550308	-1.78709
Sec63	590.373	0.770729	0.264496	2.91395	0.00356888	0.016582	2.44747
Snx3	4206.25	-0.387077	0.219295	-1.7651	0.077547	0.180582	-1.11043
Aig1	113.178	-0.30427	0.421785	-0.721386	0.470672	0.637268	-0.327282
Adat2	459.399	-1.38641	0.277719	-4.99212	5.97e-07	1.25e-05	-6.22387
Pex3	366.465	-0.74613	0.297639	-2.50683	0.0121818	0.0439139	-1.91429
Fuca2	274.865	0.989311	0.422803	2.33989	0.0192895	0.0626008	1.71468
Cep57l1	667.878	-0.144322	0.24452	-0.590226	0.555039	0.707514	-0.255676
Ltv1	1852.51	-1.00643	0.224274	-4.48751	7.21e-06	9.94e-05	-5.14231
Plagl1	52.7081	1.64363	0.657549	2.49964	0.0124321	0.0445899	1.90546
Cd164	1478.69	0.449048	0.295111	1.52162	0.128103	0.259773	0.89244
Utrn	964.131	-0.146729	0.333707	-0.439694	0.660159	0.786878	-0.180351
Smpd2	508.347	-0.763669	0.255461	-2.98938	0.00279546	0.013573	-2.55355
Mical1	693.151	0.180663	0.279297	0.646849	0.51773	0.676899	0.285897
Zbtb24	384.366	-0.136047	0.266286	-0.510906	0.609417	0.747347	-0.215085
Wasf1	831.482	0.555428	0.236331	2.35021	0.0187627	0.0612174	1.7267
Rab32	14.4488	1.59728	0.942318	1.69505	0.0900655	0.20101	1.04544
Amd-ps4	53.5881	-0.205706	0.58204	-0.353422	0.723772	0.832333	-0.140398
Gtf3c6	662.674	-0.964591	0.252527	-3.81975	0.000133588	0.00113541	-3.87423
Slc16a10	127.233	1.32336	0.396947	3.33385	0.00085652	0.00521661	3.06726
Rev3l	386.292	0.157592	0.351761	0.448008	0.654147	0.782546	0.184324
Traf3ip2	208.059	0.542053	0.329758	1.64379	0.10022	0.217685	0.999047
Fyn	584.992	0.3633	0.249844	1.4541	0.145917	0.285568	0.835893
Tube1	603.615	0.154142	0.24984	0.61696	0.537261	0.693356	0.269815
Lama4	20.8935	1.69256	0.820771	2.06216	0.0391927	0.10804	1.40679
Popdc3	44.0364	1.34389	0.613439	2.19075	0.0284698	0.0848507	1.54562
Prep	1685.31	-0.511741	0.22812	-2.2433	0.0248773	0.0762802	-1.6042
Tnfaip3	63.7932	2.72648	0.520507	5.23812	1.62e-07	4.18e-06	6.78988
Perp	579.606	-0.21759	0.255453	-0.851782	0.394335	0.567643	-0.404134
Arfgef3	121.324	0.193152	0.376708	0.512737	0.608135	0.74634	0.216
Hebp2	128.823	-0.78634	0.402341	-1.95441	0.0506527	0.130995	-1.2954
Reps1	1234.89	0.35282	0.236635	1.49099	0.135964	0.271409	0.866576
Fam184a	61.7969	2.03651	0.519131	3.92292	8.75e-05	0.000802064	4.05808
Asf1a	866.122	-1.14701	0.244254	-4.69599	2.65e-06	4.33e-05	-5.57623
Gopc	272.04	0.416068	0.298204	1.39525	0.162942	0.309414	0.787968
Qrsl1	607.8	-1.07576	0.259964	-4.13813	3.5e-05	0.000370406	-4.45575
Rtn4ip1	503.692	0.187834	0.290192	0.647277	0.517453	0.676687	0.286129
Crybg1	38.4432	1.52321	0.639944	2.38023	0.0173018	0.0576035	1.76191
Vta1	690.457	-1.06849	0.249136	-4.28878	1.8e-05	0.000209918	-4.74556
Smpdl3a	7.48573	2.48307	1.40777	1.76383	0.077761	0.180862	1.10924
Reep3	227.746	0.802692	0.308593	2.60113	0.00929172	0.0354163	2.0319
Serinc1	769.519	0.162366	0.315839	0.514079	0.607197	0.745524	0.216671
Hsf2	652.352	-0.634793	0.253196	-2.50712	0.0121718	0.0438867	-1.91464
Echdc1	29.5335	-0.960258	0.684011	-1.40386	0.160359	0.305796	-0.794905
Ptprk	910.5	0.219396	0.273939	0.800895	0.423193	0.594356	0.373462
Dcbld1	717.858	0.467182	0.258892	1.80454	0.071146	0.169469	1.14785
Slc6a15	158.151	-0.16245	0.39636	-0.409854	0.681913	0.802262	-0.166271
Ccdc59	788.155	-0.751794	0.242143	-3.10475	0.00190439	0.00994557	-2.72024
Ppp1r12a	1165.72	0.152767	0.240597	0.634949	0.525461	0.683688	0.279459
P4ha1	3251.9	2.34085	0.242247	9.66307	4.33e-22	2.75e-19	21.3638
2021-09-10	512.519	-0.602134	0.26451	-2.27641	0.0228214	0.0715185	-1.64166
Lims1	618.087	-0.314137	0.246424	-1.27478	0.202387	0.358701	-0.693818
Zwint	3068.16	-0.735983	0.220365	-3.33984	0.000838282	0.00513015	-3.07661
Ube2d1	656.616	-0.375071	0.256648	-1.46142	0.143899	0.282927	-0.841941
Cdk1	6034.05	-1.13684	0.256915	-4.42496	9.65e-06	0.000125405	-5.01565
Atp2b1	646.378	0.478401	0.280548	1.70524	0.0881499	0.197819	1.05478
Rhobtb1	222.576	3.63761	0.367783	9.89063	4.57e-23	3.69e-20	22.34
Arid5b	1630.4	0.546641	0.233285	2.34323	0.0191176	0.0621585	1.71857
Actr6	387.614	-0.797352	0.280066	-2.84701	0.00441315	0.019601	-2.35525
Uhrf1bp1l	734.985	0.665516	0.288986	2.30293	0.0212826	0.0678449	1.67197
Poc1b	235.379	0.243409	0.301058	0.808512	0.418796	0.590374	0.377998
Dusp6	479.783	0.733405	0.332924	2.20292	0.0276002	0.0828286	1.55909
Tmpo	3347.7	-0.489182	0.224495	-2.17904	0.029329	0.0866991	-1.5327
Kitl	10.5906	-0.649296	1.09267	-0.594229	0.552359	0.705413	-0.257779
Psen1	823.104	0.163783	0.250168	0.654691	0.512666	0.672704	0.290165
Sgk1	3979.67	-1.38033	0.237083	-5.82216	5.81e-09	2.61e-07	-8.23589
Cep290	79.5501	-0.486308	0.465921	-1.04376	0.296598	0.469757	-0.527831
Ikbip	348.513	0.29631	0.304097	0.974391	0.329863	0.504069	0.481667
Hbs1l	1697.87	0.372714	0.240844	1.54754	0.121734	0.250718	0.914589
Epb41l2	3556.41	0.122329	0.279929	0.436999	0.662112	0.788307	0.179069
Apaf1	684.47	0.465029	0.253649	1.83336	0.0667494	0.161069	1.17555
Myb	81.4612	-1.44181	0.446303	-3.23056	0.00123548	0.00703523	-2.90816
Med23	792.919	0.0497455	0.239826	0.207423	0.835679	0.904378	0.0779604
Ahi1	343.075	-0.0128546	0.280704	-0.0457942	0.963474	0.979504	-0.0161599
Nedd1	534.916	-0.475281	0.25742	-1.84632	0.0648454	0.157793	-1.18812
Enpp3	285.86	-1.52344	0.355158	-4.28948	1.79e-05	0.000209396	-4.74692
Mtfr2	442.76	-0.93915	0.329281	-2.85212	0.00434285	0.0193582	-2.36222
Map7	882.215	0.760816	0.238609	3.18855	0.0014299	0.00793644	2.84469
Ctgf	358.519	1.23774	0.366229	3.37969	0.000725684	0.0045688	3.13925
Stx7	635.542	0.439465	0.266076	1.65165	0.0986051	0.214861	1.0061
Moxd1	40.2862	2.3441	0.660281	3.55015	0.000385009	0.00270557	3.41453
Pex7	532.52	-0.123138	0.271591	-0.453395	0.650264	0.779475	-0.18691
Ifngr1	192.931	0.985431	0.322721	3.0535	0.00226186	0.0114426	2.64553
Cfap54	10.5448	-0.286621	1.09483	-0.261795	0.79348	0.878283	-0.100464
Cdk17	314.996	0.076765	0.286618	0.26783	0.78883	0.875488	0.103017
Hal	178.313	1.04434	0.328323	3.18084	0.00146849	0.00809996	2.83313
Snrpf	3788.56	-0.975326	0.250637	-3.89139	9.97e-05	0.000893277	-4.00143
Ntn4	8.07725	2.29805	1.30265	1.76413	0.0777093	0.180781	1.10953
Usp44	353.392	0.342992	0.357513	0.959386	0.337364	0.512579	0.471901
Fgd6	333.821	1.12767	0.287303	3.92503	8.67e-05	0.000796469	4.06189
Ndufa12	1625.53	-1.23707	0.250606	-4.93629	7.96e-07	1.59e-05	-6.09896
Tmcc3	21.017	0.776173	0.77353	1.00342	0.31566	0.489991	0.50078
Cep83	583.208	-0.652116	0.299126	-2.18007	0.029252	0.0865435	-1.53384
Socs2	759.122	-1.0814	0.238673	-4.5309	5.87e-06	8.37e-05	-5.23112
Nudt4	3355.14	0.477955	0.215328	2.21966	0.0264418	0.0800416	1.57771
Nuak1	253.182	0.208548	0.300891	0.6931	0.488247	0.65217	0.31136
Tcp11l2	148.089	-0.149155	0.407721	-0.365825	0.714496	0.825649	-0.146
Rfx4	17.2495	1.02364	0.848388	1.20657	0.227598	0.389754	0.642832
Cry1	662.907	0.186024	0.255923	0.726875	0.467302	0.634058	0.330402
Btbd11	159.862	1.1113	0.373029	2.97911	0.00289088	0.01395	2.53897
Timp3	116.607	0.387881	0.435388	0.890886	0.37299	0.547788	0.428302
Hsp90b1	3549.09	-0.341158	0.240307	-1.41968	0.155701	0.299472	-0.807708
Washc3	779.08	-0.862607	0.258429	-3.33789	0.000844163	0.00515726	-3.07357
Dram1	32.3666	0.510037	0.721482	0.70693	0.47961	0.644869	0.319112
Sycp3	145.89	1.0837	0.359167	3.01727	0.00255059	0.01263	2.59336
Mybpc1	32.8647	0.969116	0.628957	1.54083	0.123358	0.252912	0.908834
Sirt1	442.735	0.638432	0.284099	2.24722	0.0246262	0.0757192	1.6086
Herc4	1087.21	-0.587004	0.240608	-2.43967	0.0147008	0.0508491	-1.83266
Mypn	150.89	1.03222	0.391771	2.63475	0.00841989	0.0325938	2.07469
Hnrnph3	1383.48	0.192758	0.22663	0.85054	0.395025	0.56813	0.403376
Rufy2	350.659	0.618334	0.288652	2.14214	0.0321819	0.0927564	1.49239
Pbld2	37.5415	0.198454	0.591568	0.335471	0.73727	0.841268	0.132374
Ccar1	1148.12	-1.12322	0.239465	-4.69052	2.73e-06	4.41e-05	-5.56461
Ddx21	6000.45	-0.718874	0.252929	-2.84219	0.00448042	0.0198272	-2.34868
Ddx50	1171.28	-0.505431	0.23307	-2.16858	0.0301144	0.0884617	-1.52123
Srgn	57.7463	3.54244	0.61753	5.73647	9.67e-09	4.04e-07	8.01471
Vps26a	1398.25	-0.362032	0.263606	-1.37338	0.169633	0.317664	-0.770489
Supv3l1	1505.12	-0.279358	0.227207	-1.22953	0.218873	0.379346	-0.659807
Hkdc1	20.5286	2.7832	0.890948	3.12387	0.00178492	0.00943159	2.74838
Tacr2	9.40849	0.751151	1.12884	0.665421	0.505781	0.667316	0.296037
Fam241b	385.757	-0.638754	0.272305	-2.34573	0.0189898	0.0618369	-1.72148
Aifm2	474.152	0.0609484	0.265145	0.229868	0.818194	0.893014	0.0871437
H2afy2	608.007	0.53195	0.282567	1.88256	0.0597601	0.148171	1.22359
Tysnd1	492.755	0.385379	0.29299	1.31533	0.188399	0.341143	0.724921
Sar1a	2874.48	-0.327985	0.220303	-1.48879	0.136543	0.272166	-0.864732
Ppa1	4256.63	-1.28125	0.314308	-4.07641	4.57e-05	0.000467418	-4.33973
Eif4ebp2	4703.19	0.351073	0.223067	1.57385	0.115523	0.241966	0.937331
Pald1	2510.67	-0.00043745	0.217199	-0.00201405	0.998393	0.999011	-0.000698464
Sgpl1	2370.15	0.232179	0.265567	0.874277	0.381967	0.556192	0.417974
Pcbd1	129.274	-0.352648	0.357365	-0.986801	0.32374	0.49813	-0.489803
Unc5b	396.271	0.861224	0.286612	3.00484	0.00265718	0.0130272	2.57558
Slc29a3	356.322	-0.122903	0.275549	-0.446028	0.655577	0.783782	-0.183376
Vsir	60.2254	1.67931	0.548307	3.06271	0.0021934	0.0111951	2.65888
Lrig3	401.582	0.434819	0.266142	1.63379	0.102303	0.221157	0.99011
Anapc16	451.357	-0.135094	0.258358	-0.522894	0.601048	0.74097	-0.221091
Ddit4	5051.8	2.21467	0.222283	9.9633	2.21e-23	1.96e-20	22.6564
Dnajb12	520.168	0.626631	0.259969	2.41041	0.0159345	0.0540852	1.79766
Micu1	365.976	-0.217057	0.272604	-0.796236	0.425895	0.597066	-0.370697
Cand1	3686.19	0.298941	0.21977	1.36025	0.173752	0.323478	0.76007
Tbk1	586.525	-0.534392	0.268628	-1.98934	0.046664	0.123117	-1.33102
Pno1	2400.62	-1.34455	0.235064	-5.71995	1.07e-08	4.36e-07	-7.97243
Srgap1	110.619	1.53541	0.438821	3.49894	0.000467109	0.00316162	3.33058
Egfr	46.542	1.30326	0.568952	2.29064	0.0219843	0.069533	1.65789
Usp15	1742.13	-0.537354	0.222855	-2.41123	0.0158987	0.0540149	-1.79864
Vps54	762.697	0.421453	0.250169	1.68467	0.0920519	0.204267	1.03597
Tbc1d15	827.468	-0.524791	0.243368	-2.15636	0.0310553	0.0905074	-1.50786
Pcsk4	82.1714	-0.193235	0.428417	-0.451044	0.651958	0.780663	-0.18578
Rab21	525.139	0.069583	0.253704	0.274269	0.783878	0.871892	0.105751
2310011J03Rik	405.993	-0.899046	0.272869	-3.29479	0.000984946	0.00586217	-3.00659
Peli1	460.876	0.165767	0.260495	0.636352	0.524547	0.682899	0.280215
Apc2	34.4456	0.724942	0.643818	1.126	0.260164	0.42863	0.584753
Thap2	59.1256	1.54599	0.537702	2.87519	0.00403789	0.0183158	2.39385
Slc1a4	432.809	0.312172	0.340132	0.917797	0.358725	0.533479	0.445238
Dock2	22.721	0.43241	0.730818	0.59168	0.554065	0.70688	0.256439
Rab1a	3445.64	-0.5294	0.219836	-2.40816	0.0160332	0.0543471	-1.79498
Gamt	56.5048	-0.993957	0.508502	-1.95468	0.0506214	0.130933	-1.29567
Ptprr	6.19253	4.35344	1.90941	2.28	0.022608	0.0711058	1.64574
Actr2	4360.72	-0.710204	0.219621	-3.23377	0.0012217	0.00697238	-2.91304
[truncated: 15,774 more rows]

## Sheet: Data S2
Data S2. Differentially expressed TEs after Pim3 knockout
repName	repFamily	repClass	baseMean	log2FoldChange	lfcSE	stat	p value	adjusted p
AmnSINE1	Deu	SINE	116.918	-0.241996	0.407004	-0.594577	0.552126	0.805598
AmnSINE2	Deu	SINE	15.5671	-0.572366	0.878224	-0.651732	0.514574	0.794708
Arthur1	hAT-Tip100	DNA	33.3395	-0.0237825	0.668983	-0.0355503	0.971641	0.98718
Arthur1A	hAT-Tip100	DNA	9.02374	2.1345	1.22469	1.7429	0.0813516	0.262019
Arthur1B	hAT-Tip100	DNA	29.6994	0.736018	0.667035	1.10342	0.269845	0.572026
Arthur1C	hAT-Tip100	DNA	6.12581	1.74724	1.47314	1.18607	0.235595	0.530447
B1F1	Alu	SINE	2916.61	0.0753833	0.210847	0.357526	0.720698	0.877168
B1F2	Alu	SINE	2732.73	0.12958	0.210829	0.61462	0.538806	0.803328
B1F	Alu	SINE	6672.24	0.0656753	0.207327	0.316772	0.751417	0.889194
B1_Mm	Alu	SINE	5880.51	0.0481194	0.20821	0.23111	0.817229	0.923041
B1_Mur1	Alu	SINE	6470.99	0.0635262	0.20676	0.307247	0.758656	0.892082
B1_Mur2	Alu	SINE	5397.1	0.0622511	0.207853	0.299496	0.764561	0.893013
B1_Mur3	Alu	SINE	5563.07	-0.0218501	0.206048	-0.106043	0.915548	0.963815
B1_Mur4	Alu	SINE	7501.79	-0.0178293	0.203675	-0.0875379	0.930244	0.970482
B1_Mus1	Alu	SINE	17277	-0.121366	0.206914	-0.586555	0.557503	0.809674
B1_Mus2	Alu	SINE	12289	-0.0294351	0.205439	-0.143279	0.88607	0.952668
B2_Mm1a	B2	SINE	4631.53	-0.351668	0.217492	-1.61692	0.105896	0.31602
B2_Mm1t	B2	SINE	5036.98	-0.19819	0.209835	-0.944504	0.344912	0.652139
B2_Mm2	B2	SINE	14033.2	-0.104051	0.202661	-0.513426	0.607653	0.835263
B3	B2	SINE	27433.6	-0.00993705	0.202591	-0.0490499	0.96088	0.981672
B3A	B2	SINE	13439.9	-0.0191259	0.204461	-0.0935431	0.925472	0.968123
B4	B4	SINE	6710.92	0.162693	0.207936	0.782418	0.433969	0.729908
B4A	B4	SINE	12583.8	0.0770765	0.203779	0.378235	0.705256	0.869408
BGLII	ERVK	LTR	354.166	-1.16434	0.303234	-3.83973	0.00012317	0.00147633
BGLII_A	ERVK	LTR	28.0915	-0.0423872	0.678736	-0.0624502	0.950204	0.977501
BGLII_B2	ERVK	LTR	44.7299	-0.460387	0.545224	-0.8444	0.398446	0.702686
BGLII_B	ERVK	LTR	154.282	-0.0227099	0.339038	-0.0669832	0.946595	0.976539
BGLII_C	ERVK	LTR	5.21606	0.712492	1.4782	0.482	0.629806	0.845913
BGLII_Mur	ERVK	LTR	93.7472	0.196761	0.410834	0.478931	0.631988	0.847124
BGLII_Mus	ERVK	LTR	18.9715	-0.0424367	0.846417	-0.0501369	0.960013	0.981384
BLACKJACK	hAT-Blackjack	DNA	14.4172	0.666978	0.921686	0.72365	0.469281	0.756888
CR1_Mam	CR1	LINE	16.0764	-0.897425	0.897618	-0.999785	0.317415	0.628968
Chap1_Mam	hAT-Charlie	DNA	3.10885	-0.107222	1.92715	-0.0556376	0.955631	0.979977
Charlie10	hAT-Charlie	DNA	10.7332	0.36765	1.06564	0.345005	0.730091	0.88102
Charlie10a	hAT-Charlie	DNA	2.24659	2.71185	2.58144	1.05052	0.29348	0.598987
Charlie10b	hAT-Charlie	DNA	4.88382	-0.0663908	1.54443	-0.0429874	0.965712	0.984409
Charlie11	hAT-Charlie	DNA	0.657191	2.64741	4.77413	0.554532	0.579215	0.817941
Charlie12	hAT-Charlie	DNA	79.1611	0.320069	0.437035	0.732365	0.463946	0.75315
Charlie13a	hAT-Charlie	DNA	7.37905	0.880963	1.27819	0.689227	0.490681	0.772411
Charlie13b	hAT-Charlie	DNA	4.76116	1.73386	1.62219	1.06884	0.285144	0.588876
Charlie14a	hAT-Charlie	DNA	3.68288	1.23534	1.78682	0.69136	0.489339	0.771046
Charlie15a	hAT-Charlie	DNA	26.7806	-0.285893	0.697121	-0.410106	0.681728	0.854544
Charlie15b	hAT-Charlie	DNA	7.38821	0.491238	1.25218	0.392306	0.694832	0.863604
Charlie16a	hAT-Charlie	DNA	18.8295	1.77223	0.883284	2.00641	0.0448122	0.169596
Charlie17	hAT-Charlie	DNA	7.8967	-0.538217	1.23564	-0.435578	0.663143	0.852624
Charlie17a	hAT-Charlie	DNA	15.3534	-0.524206	0.904594	-0.579494	0.562256	0.813928
Charlie17b	hAT-Charlie	DNA	15.4037	1.09821	0.972414	1.12937	0.258742	0.561877
Charlie18a	hAT-Charlie	DNA	18.7568	0.294348	0.824699	0.356916	0.721155	0.877454
Charlie19a	hAT-Charlie	DNA	23.3673	0.76818	0.757032	1.01473	0.310236	0.620517
Charlie1	hAT-Charlie	DNA	137.183	0.172601	0.353488	0.488281	0.625351	0.843199
Charlie1a	hAT-Charlie	DNA	238.471	0.246284	0.302248	0.814843	0.415162	0.720239
Charlie1b	hAT-Charlie	DNA	103.88	0.178421	0.388896	0.45879	0.646385	0.852624
Charlie20a	hAT-Charlie	DNA	4.05462	0.84102	1.67803	0.501196	0.616233	0.839985
Charlie21a	hAT-Charlie	DNA	2.71285	0.349155	2.03176	0.171849	0.863556	0.947532
Charlie22a	hAT-Charlie	DNA	18.3275	1.27437	0.833276	1.52935	0.126177	0.355581
Charlie23a	hAT-Charlie	DNA	8.96582	0.173443	1.13601	0.152677	0.878653	0.951508
Charlie24	hAT-Charlie	DNA	19.8635	0.440312	0.788658	0.558306	0.576636	0.817941
Charlie25	hAT-Charlie	DNA	6.56377	1.92711	1.44948	1.32952	0.183678	0.453701
Charlie26a	hAT-Charlie	DNA	1.44315	0.606804	2.71494	0.223505	0.823142	0.926033
Charlie29a	hAT-Charlie	DNA	9.87425	-0.624186	1.19259	-0.523387	0.600705	0.830163
Charlie2a	hAT-Charlie	DNA	17.9762	-0.306359	0.845965	-0.362142	0.717246	0.875684
Charlie2b	hAT-Charlie	DNA	27.7634	0.312804	0.688178	0.45454	0.64944	0.852624
Charlie4	hAT-Charlie	DNA	3.21737	1.51105	1.9242	0.785285	0.432286	0.729908
Charlie4a	hAT-Charlie	DNA	53.1869	0.434252	0.519266	0.836279	0.402998	0.707559
Charlie4z	hAT-Charlie	DNA	67.9792	0.429106	0.47211	0.908912	0.363397	0.671394
Charlie5	hAT-Charlie	DNA	172.481	0.0973875	0.330648	0.294535	0.768349	0.893943
Charlie6	hAT-Charlie	DNA	5.35281	-0.591925	1.5476	-0.382479	0.702106	0.869095
Charlie7	hAT-Charlie	DNA	20.2829	0.191283	0.790552	0.241962	0.80881	0.918064
Charlie7a	hAT-Charlie	DNA	5.62136	-1.44854	1.52494	-0.949896	0.342165	0.649032
Charlie8	hAT-Charlie	DNA	81.117	0.976144	0.452357	2.1579	0.0309353	0.128205
Charlie9	hAT-Charlie	DNA	14.1148	-0.500944	0.917574	-0.545944	0.585105	0.819669
Cheshire	hAT-Charlie	DNA	97.8776	-0.32807	0.407817	-0.804456	0.421134	0.725314
DNA1_Mam	TcMar	DNA	3.74552	1.18707	1.7575	0.675433	0.499401	0.779932
ERV3-16A3_I-int	ERVL	LTR	24.3524	2.05962	0.774991	2.65761	0.00786977	0.0442074
ERV3-16A3_LTR	ERVL	LTR	17.5245	0.545865	0.83807	0.651336	0.514829	0.794917
ERVB2_1-I_MM-int	ERVK	LTR	1.06767	-0.504112	3.57341	-0.141073	0.887812	0.953303
ERVB2_1A-I_MM-int	ERVK	LTR	37.0123	0.847964	0.603105	1.406	0.159725	0.416395
ERVB3_1-I_MM-int	ERVK	LTR	10.5233	0.0610314	1.09709	0.0556301	0.955636	0.979977
ERVB3_1-LTR_MM	ERVK	LTR	10.8439	-0.701891	1.06067	-0.661743	0.508136	0.788327
ERVB4_1-I_MM-int	ERVK	LTR	25.7913	0.455286	0.708146	0.642927	0.520271	0.800071
ERVB4_1B-I_MM-int	ERVK	LTR	66.3336	0.148218	0.501103	0.295784	0.767395	0.893312
ERVB4_1B-LTR_MM	ERVK	LTR	89.8473	0.040095	0.424974	0.094347	0.924834	0.968123
ERVB4_1C-LTR_Mm	ERVK	LTR	99.9166	-0.496854	0.436544	-1.13815	0.255056	0.557248
ERVB4_2-I_MM-int	ERVK	LTR	131.068	1.26467	0.367024	3.44575	0.000569485	0.00525246
ERVB4_2-LTR_MM	ERVK	LTR	97.2193	2.02104	0.533358	3.78927	0.00015109	0.00174964
ERVB4_3-I_MM-int	ERVK	LTR	5.47531	1.92408	1.52374	1.26274	0.206683	0.489785
ERVB4_3-LTR_MM	ERVK	LTR	1.3198	-1.02628	2.82039	-0.363878	0.715949	0.875003
ERVB5_1-I_MM-int	ERVK	LTR	16.8239	-0.511154	0.860119	-0.594283	0.552323	0.805598
ERVB5_1-LTR_MM	ERVK	LTR	16.0255	0.224373	0.901198	0.248972	0.803382	0.914949
ERVB5_2-LTR_MM	ERVK	LTR	21.5917	1.69348	0.809571	2.09183	0.0364541	0.145065
ERVB7_1-LTR_MM	ERVK	LTR	9928.54	-1.10374	0.272803	-4.04592	5.21e-05	0.000723344
ERVB7_2-LTR_MM	ERVK	LTR	88.1907	-0.955251	0.419014	-2.27976	0.0226219	0.10083
ERVB7_2B-LTR_MM	ERVK	LTR	106.782	0.168646	0.48347	0.348823	0.727222	0.88088
ERVB7_3-LTR_MM	ERVK	LTR	26.2092	-0.182823	0.705149	-0.259269	0.795428	0.91079
ERVB7_4-LTR_MM	ERVK	LTR	39.6986	0.931189	0.606957	1.53419	0.124982	0.353148
ERVL-B4-int	ERVL	LTR	57.6698	0.818897	0.504298	1.62384	0.104411	0.312663
ERVL-E-int	ERVL	LTR	115.104	0.851585	0.44243	1.92479	0.0542557	0.195019
ERVL-int	ERVL	LTR	11.7969	1.34083	1.06482	1.25921	0.207953	0.491405
ETnERV-int	ERVK	LTR	29118.1	-1.01566	0.208935	-4.86112	1.17e-06	2.94e-05
ETnERV2-int	ERVK	LTR	179.32	0.0224452	0.335607	0.0668795	0.946678	0.976568
ETnERV3-int	ERVK	LTR	43.425	0.370591	0.59473	0.623124	0.533203	0.803328
Eulor9A	DNA	DNA	1.3198	-1.02628	2.82039	-0.363878	0.715949	0.875003
Eulor9C	DNA	DNA	0.870575	3.05355	3.86586	0.789875	0.429601	0.728133
FAM	Alu	SINE	5.99542	1.12545	1.4883	0.7562	0.449529	0.742719
FordPrefect	hAT-Tip100	DNA	17.952	1.21456	0.839237	1.44722	0.147835	0.394644
FordPrefect_a	hAT-Tip100	DNA	0.645831	2.62396	4.36276	0.601444	0.547544	0.803328
HAL1	L1	LINE	247.167	0.174743	0.30266	0.577358	0.563698	0.814774
HAL1M8	L1	LINE	33.9539	0.269217	0.620617	0.433789	0.664442	0.852624
HAL1ME	L1	LINE	34.1659	-0.110036	0.615319	-0.178827	0.858073	0.945976
HAL1_SS	L1	LINE	2.71853	0.353763	2.0307	0.174208	0.861702	0.947068
HAL1b	L1	LINE	24.4138	-0.0886261	0.738628	-0.119987	0.904493	0.959351
HERV16-int	ERVL	LTR	13.2661	0.584483	0.970339	0.602349	0.546942	0.803328
HERVL40-int	ERVL	LTR	4.62178	1.60616	1.6389	0.980023	0.327075	0.637539
HERVL74-int	ERVL	LTR	29.6078	-1.26374	0.723157	-1.74753	0.0805457	0.260379
IAP-d-int	ERVK	LTR	599.09	0.533403	0.286457	1.86207	0.0625935	0.216555
IAP1-MM_I-int	ERVK	LTR	222.39	-0.22024	0.310132	-0.710148	0.477612	0.762999
IAP1-MM_LTR	ERVK	LTR	18.9915	1.42943	0.825752	1.73106	0.0834406	0.267048
IAPA_MM-int	ERVK	LTR	4.34575	1.56127	1.69306	0.922162	0.356444	0.664281
IAPEY2_LTR	ERVK	LTR	85.2887	0.00256832	0.432197	0.00594248	0.995259	0.99724
IAPEY3-int	ERVK	LTR	388.304	-0.145295	0.285425	-0.509047	0.610719	0.837776
IAPEY3C_LTR	ERVK	LTR	32.8966	-0.134304	0.724724	-0.185318	0.85298	0.942974
IAPEY3_LTR	ERVK	LTR	30.221	1.08759	0.658572	1.65143	0.0986501	0.299832
IAPEY4_I-int	ERVK	LTR	458.926	0.348206	0.300591	1.1584	0.246699	0.54643
IAPEY4_LTR	ERVK	LTR	86.3373	-0.502593	0.421254	-1.19309	0.232836	0.526394
IAPEY5_I-int	ERVK	LTR	3.69772	0.448859	1.92926	0.232659	0.816026	0.922473
IAPEY5_LTR	ERVK	LTR	2.61146	0.97615	2.08254	0.468731	0.639262	0.850144
IAPEY_LTR	ERVK	LTR	88.863	0.139323	0.423152	0.32925	0.741967	0.886416
IAPEy-int	ERVK	LTR	305.262	0.621669	0.301821	2.05973	0.0394243	0.153722
IAPEz-int	ERVK	LTR	6568.3	-0.118608	0.204935	-0.578757	0.562753	0.814293
IAPLTR1_Mm	ERVK	LTR	1380.5	-0.51151	0.248738	-2.05643	0.0397415	0.154529
IAPLTR1a_Mm	ERVK	LTR	262.725	0.296507	0.307939	0.962875	0.33561	0.646966
IAPLTR2_Mm	ERVK	LTR	300.444	-0.00230567	0.283259	-0.00813981	0.993505	0.996601
IAPLTR2a2_Mm	ERVK	LTR	128.984	0.563618	0.369535	1.52521	0.127207	0.357313
IAPLTR2a	ERVK	LTR	108.895	0.1847	0.384689	0.480129	0.631136	0.846733
IAPLTR2b	ERVK	LTR	159.93	0.36861	0.349059	1.05601	0.290963	0.596312
IAPLTR3-int	ERVK	LTR	100.111	0.637612	0.434745	1.46663	0.142476	0.384565
IAPLTR3	ERVK	LTR	18.7373	-0.207723	0.835539	-0.248609	0.803663	0.915126
IAPLTR4	ERVK	LTR	36.5048	-0.123285	0.605706	-0.203539	0.838714	0.935001
IAPLTR4_I	ERVK	LTR	1.64518	0.911169	2.58938	0.351888	0.724923	0.880104
ID2	ID	SINE	631.858	0.282296	0.244953	1.15245	0.249136	0.54943
ID4	ID	SINE	3110.35	-0.0102861	0.210049	-0.0489699	0.960943	0.981672
ID4_	ID	SINE	3227.44	-0.0292651	0.212665	-0.137611	0.890548	0.954418
ID	ID	SINE	925.163	-0.147104	0.237539	-0.619285	0.535729	0.803328
ID_B1	B4	SINE	17990.3	0.101915	0.204174	0.499158	0.617668	0.840806
Kanga11a	TcMar-Tc2	DNA	7.30038	1.13189	1.33491	0.84791	0.396488	0.700796
Kanga1	TcMar-Tc2	DNA	13.0656	-0.00958525	0.965048	-0.00993241	0.992075	0.996119
Kanga1a	TcMar-Tc2	DNA	5.48218	2.3219	1.6738	1.38721	0.165379	0.425835
Kanga1b	TcMar-Tc2	DNA	12.3013	1.10336	1.01157	1.09073	0.275391	0.579249
Kanga1c	TcMar-Tc2	DNA	15.1186	1.74773	1.04156	1.67799	0.0933491	0.288788
Kanga1d	TcMar-Tc2	DNA	2.2454	1.69855	2.4005	0.707584	0.479204	0.762999
Kanga2_a	TcMar-Tc2	DNA	23.661	0.389154	0.7248	0.536912	0.591328	0.822335
L1M1	L1	LINE	17.9528	0.583412	0.843592	0.691581	0.489201	0.771004
L1M2	L1	LINE	662.307	0.361361	0.249586	1.44784	0.147661	0.394485
L1M2a	L1	LINE	4.09218	0.168439	1.67588	0.100507	0.919942	0.966654
L1M2b	L1	LINE	1.22409	0.188605	2.89187	0.0652193	0.947999	0.976678
L1M2c	L1	LINE	7.31683	1.71021	1.32372	1.29198	0.196364	0.473312
L1M3	L1	LINE	277.895	0.414104	0.289347	1.43117	0.152382	0.402629
L1M3b	L1	LINE	5.7388	1.62236	1.46908	1.10434	0.269447	0.572026
L1M3c	L1	LINE	3.38065	2.30044	1.96638	1.16988	0.242048	0.539512
L1M3d	L1	LINE	2.91369	0.103924	1.92591	0.0539612	0.956966	0.980587
L1M3de	L1	LINE	25.0055	0.500979	0.718962	0.696809	0.485922	0.767931
L1M3e	L1	LINE	39.848	0.570948	0.623551	0.915639	0.359856	0.667495
L1M3f	L1	LINE	11.4972	-0.0649929	1.01261	-0.0641833	0.948824	0.977086
L1M4	L1	LINE	898.667	0.154393	0.23105	0.668224	0.503991	0.784489
L1M4a1	L1	LINE	35.1004	0.745077	0.623096	1.19577	0.231788	0.524925
L1M4a2	L1	LINE	44.2673	0.132971	0.548289	0.24252	0.808377	0.917723
L1M4b	L1	LINE	83.4619	0.0335026	0.425603	0.0787181	0.937257	0.972066
L1M4c	L1	LINE	106.552	0.659674	0.391273	1.68597	0.0918018	0.285308
L1M5	L1	LINE	768.752	0.215145	0.234927	0.915797	0.359773	0.667386
L1M6	L1	LINE	7.05315	-0.983603	1.35345	-0.72674	0.467385	0.756737
L1M7	L1	LINE	15.1528	0.312106	0.911226	0.342512	0.731965	0.881808
L1M8	L1	LINE	12.992	0.370139	0.971052	0.381173	0.703075	0.869108
L1M	L1	LINE	14.4305	0.498738	0.915772	0.54461	0.586022	0.819669
L1MA10	L1	LINE	19.1717	0.448654	0.812186	0.552403	0.580672	0.817951
L1MA4	L1	LINE	308.293	0.115343	0.285236	0.404379	0.685934	0.857395
L1MA4A	L1	LINE	90.9911	0.417328	0.437906	0.953007	0.340586	0.647154
L1MA5	L1	LINE	147.985	0.300778	0.345106	0.871553	0.383452	0.688881
L1MA5A	L1	LINE	66.6795	0.153152	0.472584	0.324074	0.745882	0.888367
L1MA6	L1	LINE	197.747	0.248062	0.319548	0.776293	0.437576	0.732987
L1MA7	L1	LINE	107.416	-0.166122	0.384083	-0.432515	0.665367	0.852624
L1MA8	L1	LINE	120.255	-0.428232	0.373793	-1.14564	0.251945	0.553243
L1MA9	L1	LINE	84.3075	0.417436	0.422943	0.986979	0.323653	0.633957
L1MB1	L1	LINE	83.354	0.403347	0.437535	0.921863	0.3566	0.664438
L1MB2	L1	LINE	189.971	0.113094	0.330869	0.341809	0.732495	0.881808
L1MB3	L1	LINE	450.368	-0.0794911	0.264161	-0.300919	0.763476	0.893013
L1MB4	L1	LINE	158.222	0.412868	0.345329	1.19558	0.231862	0.525032
L1MB5	L1	LINE	362.666	0.314168	0.270117	1.16308	0.244796	0.543713
L1MB7	L1	LINE	669.702	0.181695	0.251263	0.72313	0.4696	0.756888
L1MB8	L1	LINE	619.052	-0.0717482	0.244332	-0.293651	0.769025	0.894287
L1MC1	L1	LINE	276.109	0.308702	0.289778	1.06531	0.286737	0.590589
L1MC2	L1	LINE	152.842	0.127185	0.353537	0.359749	0.719034	0.876136
L1MC3	L1	LINE	252.464	0.168381	0.302754	0.556163	0.578099	0.817941
L1MC4	L1	LINE	446.722	0.03496	0.258978	0.134992	0.892618	0.955235
L1MC4a	L1	LINE	293.222	-0.406234	0.286465	-1.41809	0.156163	0.40987
L1MC5	L1	LINE	279.545	0.324053	0.293576	1.10381	0.269675	0.572026
L1MC5a	L1	LINE	199.225	0.344012	0.316922	1.08548	0.277711	0.581242
L1MC	L1	LINE	448.583	0.195179	0.266215	0.733163	0.463459	0.752669
L1MCa	L1	LINE	125.24	0.698264	0.38117	1.83189	0.0669671	0.227675
L1MCb	L1	LINE	9.27051	0.798789	1.23264	0.648032	0.516964	0.796823
L1MCc	L1	LINE	29.3105	0.536375	0.672132	0.79802	0.424859	0.728133
L1MD1	L1	LINE	81.9279	0.400285	0.443712	0.902128	0.366989	0.674655
L1MD2	L1	LINE	182.531	0.0435227	0.32666	0.133235	0.894007	0.956081
L1MD3	L1	LINE	138.894	0.653076	0.367691	1.77615	0.0757078	0.24863
L1MD	L1	LINE	266.043	0.176574	0.296423	0.59568	0.551389	0.805598
L1MDa	L1	LINE	158.825	0.73317	0.36704	1.99752	0.0457687	0.171912
L1MDb	L1	LINE	20.086	0.330918	0.800946	0.413159	0.67949	0.853269
L1ME1	L1	LINE	347.795	0.302517	0.27726	1.0911	0.27523	0.579071
L1ME2	L1	LINE	404.668	-0.825522	0.272162	-3.0332	0.00241979	0.0172323
L1ME2z	L1	LINE	62.4483	0.646411	0.482782	1.33893	0.180593	0.4493
L1ME3	L1	LINE	79.5216	0.551531	0.438445	1.25793	0.208419	0.492128
L1ME3A	L1	LINE	126.993	-0.0870372	0.366917	-0.237212	0.812492	0.920106
L1ME3B	L1	LINE	29.3609	0.0127113	0.664925	0.0191169	0.984748	0.993033
L1ME3C	L1	LINE	17.2607	-0.0709346	0.852078	-0.0832489	0.933654	0.971369
L1ME3Cz	L1	LINE	34.6028	-0.289813	0.617933	-0.469004	0.639067	0.850144
L1ME3D	L1	LINE	24.8659	-0.277706	0.705122	-0.393841	0.693699	0.862815
L1ME3E	L1	LINE	13.3608	-0.170093	0.974393	-0.174563	0.861423	0.947068
L1ME3F	L1	LINE	9.88108	0.805036	1.13571	0.708837	0.478426	0.762999
L1ME3G	L1	LINE	77.5644	-0.0241726	0.436136	-0.0554244	0.9558	0.980083
L1ME4a	L1	LINE	87.2395	0.645306	0.425283	1.51736	0.129177	0.361277
L1ME4b	L1	LINE	119.23	-0.0516419	0.373912	-0.138113	0.890152	0.954219
L1ME4c	L1	LINE	30.6476	1.1271	0.667884	1.68757	0.0914931	0.284732
L1ME5	L1	LINE	6.24992	1.40453	1.39229	1.00879	0.313073	0.624326
L1MEa	L1	LINE	8.35644	0.266345	1.19281	0.223293	0.823308	0.926033
L1MEb	L1	LINE	14.6701	0.348942	0.907642	0.384449	0.700646	0.867986
L1MEc	L1	LINE	266.647	0.346067	0.299287	1.1563	0.247557	0.547352
L1MEd	L1	LINE	172.366	-0.102965	0.330656	-0.311395	0.7555	0.890637
L1MEf	L1	LINE	208.107	-0.395166	0.315167	-1.25383	0.209903	0.494327
L1MEg1	L1	LINE	0.914998	1.24197	3.86143	0.321635	0.747729	0.888367
L1MEg2	L1	LINE	0.426767	2.02751	4.89355	0.414322	0.678638	0.852624
L1MEg	L1	LINE	3415.43	-1.34387	0.249172	-5.39333	6.92e-08	2.7e-06
L1MEh	L1	LINE	22.6584	0.855133	0.809716	1.05609	0.290927	0.596283
L1MEi	L1	LINE	10.5838	-0.916714	1.08577	-0.8443	0.398502	0.70274
L1MEj	L1	LINE	16.5244	0.83682	0.862281	0.970472	0.331811	0.642955
L1Md_A	L1	LINE	3789.32	1.04413	0.210285	4.96531	6.86e-07	1.87e-05
L1Md_F2	L1	LINE	4521.75	0.2185	0.242096	0.902533	0.366774	0.674655
L1Md_F3	L1	LINE	1674.72	0.869743	0.267724	3.24865	0.00115953	0.00944819
L1Md_F	L1	LINE	223.075	0.17838	0.321443	0.554935	0.578939	0.817941
L1Md_Gf	L1	LINE	126.05	0.932847	0.400045	2.33186	0.0197083	0.0905548
L1Md_T	L1	LINE	3994.18	0.523252	0.218789	2.39159	0.0167758	0.0801256
L1P5	L1	LINE	1.1227	1.63711	3.2648	0.501445	0.616058	0.839985
L1PB4	L1	LINE	1.30302	3.63563	3.27551	1.10994	0.267023	0.569771
L1VL1	L1	LINE	57.2292	0.317088	0.4934	0.64266	0.520445	0.800204
L1VL2	L1	LINE	476.085	-0.422083	0.287252	-1.46938	0.141729	0.383111
L1VL4	L1	LINE	199.242	0.375144	0.318039	1.17955	0.238178	0.534327
L1_Mm	L1	LINE	194.422	0.278991	0.315372	0.88464	0.376351	0.683708
L1_Mur1	L1	LINE	124.752	0.57084	0.386525	1.47685	0.139715	0.379481
L1_Mur2	L1	LINE	475.06	0.212983	0.259919	0.819421	0.412546	0.717589
L1_Mur3	L1	LINE	806.952	-0.014821	0.237283	-0.0624615	0.950195	0.977501
L1_Mus1	L1	LINE	3213.1	-0.145909	0.217742	-0.670101	0.502793	0.78333
L1_Mus2	L1	LINE	980.864	0.0381605	0.241942	0.157726	0.874673	0.951475
L1_Mus3	L1	LINE	2036.29	0.154701	0.217747	0.710462	0.477418	0.762999
L1_Mus4	L1	LINE	505.219	0.187551	0.251233	0.746522	0.455352	0.74766
L1_Rod	L1	LINE	234.5	0.411689	0.300936	1.36803	0.171303	0.434862
L2	L2	LINE	1510.42	0.159663	0.219252	0.728219	0.466479	0.755712
L2a	L2	LINE	2492.81	0.0963796	0.213012	0.452461	0.650937	0.852624
L2b	L2	LINE	1441.93	0.341074	0.224195	1.52133	0.128178	0.359245
L2c	L2	LINE	1245.25	0.264459	0.230042	1.14961	0.250304	0.550907
L3	CR1	LINE	3832.83	0.875708	0.286934	3.05195	0.00227362	0.0163554
L3b	CR1	LINE	193.305	0.774636	0.323231	2.39654	0.0165507	0.0793102
L4_A_Mam	RTE-X	LINE	39.5001	0.17372	0.58722	0.295834	0.767357	0.893312
L4_B_Mam	RTE-X	LINE	11.1732	1.60128	1.07736	1.4863	0.137199	0.374875
L4_C_Mam	RTE-X	LINE	17.8248	0.549019	0.838304	0.654917	0.512521	0.792953
L5	RTE-X	LINE	5.24988	-0.260504	1.46932	-0.177296	0.859276	0.946372
LTR101_Mam	ERVL	LTR	2.63911	3.09069	2.42348	1.27531	0.202199	0.482795
LTR102_Mam	ERVL	LTR	4.73462	-0.277972	1.75678	-0.158228	0.874277	0.951475
LTR103_Mam	ERV1?	LTR	0.859214	3.03607	3.88482	0.78152	0.434497	0.729908
LTR104_Mam	Gypsy	LTR	4.6511	0.645872	1.63375	0.395332	0.692598	0.862158
LTR105_Mam	ERVL	LTR	4.64568	2.01943	1.81927	1.11003	0.266988	0.569771
LTR106_Mam	LTR	LTR	4.04631	-1.0906	1.67629	-0.650602	0.515303	0.795258
LTR107_Mam	LTR	LTR	57.8479	0.323101	0.550457	0.586968	0.557225	0.809654
LTR108a_Mam	ERVL	LTR	23.7956	0.251156	0.74992	0.334911	0.737693	0.884696
LTR108d_Mam	ERVL	LTR	1.83	1.31335	2.89244	0.454064	0.649783	0.852624
LTR108e_Mam	ERVL	LTR	1.22409	0.188605	2.89187	0.0652193	0.947999	0.976678
LTR109A2	ERV1	LTR	1.39873	1.86206	3.01237	0.618138	0.536484	0.803328
LTR10_RN	ERVK	LTR	77.5946	-0.213693	0.436416	-0.489655	0.624378	0.843199
LTR16A1	ERVL	LTR	29.3662	1.24432	0.706534	1.76116	0.0782111	0.254796
LTR16A2	ERVL	LTR	21.9989	0.0481124	0.77501	0.0620797	0.950499	0.977501
LTR16A	ERVL	LTR	85.2615	0.634824	0.42593	1.49044	0.136108	0.373012
LTR16B1	ERVL	LTR	10.4666	0.564908	1.20216	0.46991	0.638419	0.849906
LTR16B2	ERVL	LTR	37.6818	1.34765	0.618782	2.1779	0.0294132	0.123337
LTR16B	ERVL	LTR	4.74632	2.77762	1.83152	1.51657	0.129376	0.361689
LTR16C	ERVL	LTR	69.4733	0.555052	0.457649	1.21283	0.225194	0.514876
LTR16D1	ERVL	LTR	0.876255	3.06248	4.23931	0.722401	0.470048	0.756888
LTR16D2	ERVL	LTR	0.859214	3.03607	3.88482	0.78152	0.434497	0.729908
LTR16D	ERVL	LTR	10.6921	2.72013	1.17945	2.30627	0.0210958	0.0955347
LTR16E1	ERVL	LTR	17.9848	0.804124	0.83711	0.960596	0.336755	0.647154
LTR16E2	ERVL	LTR	18.9769	0.404212	0.802974	0.503394	0.614687	0.839985
LTR28B	ERV1	LTR	7.47512	0.43442	1.34535	0.322904	0.746768	0.888367
LTR31	ERV1	LTR	40.2903	-0.0348543	0.585542	-0.0595248	0.952534	0.978255
LTR33	ERVL	LTR	68.5181	0.760028	0.466995	1.62749	0.103634	0.310925
LTR33A	ERVL	LTR	47.0221	0.0775575	0.563346	0.137673	0.890499	0.954418
LTR33A_	ERVL	LTR	28.7931	1.73939	0.717441	2.42444	0.015332	0.074909
LTR33B	ERVL	LTR	8.09718	-0.417075	1.19643	-0.3486	0.727389	0.88088
LTR33C	ERVL	LTR	8.08185	1.04144	1.24252	0.838163	0.401939	0.70661
LTR37-int	ERV1	LTR	15.891	-0.366218	0.877867	-0.417168	0.676555	0.852624
LTR37A	ERV1	LTR	26.6948	0.743041	0.709426	1.04738	0.294923	0.601113
LTR37B	ERV1	LTR	5.01548	2.24218	1.65463	1.3551	0.175386	0.440902
LTR39	ERV1	LTR	2.12967	-0.511213	2.48046	-0.206096	0.836716	0.934021
LTR40A1	ERVL	LTR	2.12891	1.29384	2.51536	0.514377	0.606989	0.835012
LTR40a	ERVL	LTR	36.036	0.667342	0.620676	1.07519	0.282292	0.586049
LTR40b	ERVL	LTR	28.1115	0.409916	0.695143	0.589685	0.555402	0.807793
LTR40c	ERVL	LTR	22.5885	1.16031	0.785577	1.47702	0.139671	0.379443
LTR41	ERVL	LTR	31.6983	0.831285	0.651793	1.27538	0.202174	0.482777
LTR41B	ERVL	LTR	9.76314	0.0564757	1.0933	0.0516562	0.958803	0.980892
LTR48	ERV1	LTR	29.4647	0.226645	0.711388	0.318595	0.750034	0.889131
LTR48B	ERV1	LTR	10.7043	-0.0876363	1.07028	-0.081882	0.934741	0.971369
LTR50	ERVL	LTR	50.4043	0.314229	0.523148	0.60065	0.548073	0.803525
LTR52	ERVL	LTR	5.27184	0.438222	1.47705	0.296688	0.766705	0.893253
LTR53	ERVL	LTR	65.814	0.656376	0.482889	1.35927	0.174061	0.438846
LTR53B	ERVL	LTR	2.2804	-0.139337	2.19321	-0.063531	0.949344	0.977144
LTR55	ERVL?	LTR	4.95257	0.917553	1.52818	0.600421	0.548226	0.803604
LTR65	ERV1	LTR	28.4523	0.324188	0.672229	0.482257	0.629623	0.845786
LTR67B	ERVL	LTR	35.9727	0.216871	0.667436	0.324932	0.745233	0.888367
LTR68	ERV1	LTR	0.966284	1.11422	3.48315	0.319889	0.749052	0.888367
LTR69	ERVL	LTR	14.5439	-0.674173	0.913457	-0.738046	0.460487	0.750571
LTR72_RN	ERV1	LTR	30.6694	0.593611	0.669837	0.886203	0.375508	0.682805
LTR73	ERV1	LTR	9.00102	2.13049	1.22476	1.73952	0.0819429	0.263351
LTR75	ERVL	LTR	1.51073	3.8497	3.08515	1.24782	0.212098	0.495935
LTR75B	ERVL	LTR	1.95877	-0.335426	2.35682	-0.142322	0.886826	0.952867
LTR77	ERV1	LTR	1.01071	-0.386941	3.37552	-0.114631	0.908737	0.959804
LTR78	ERV1	LTR	16.0738	0.692795	0.875325	0.791472	0.428668	0.728133
LTR78B	ERV1	LTR	17.9123	0.392567	0.82696	0.474711	0.634993	0.848019
LTR79	ERVL	LTR	15.5199	0.335045	0.880605	0.380471	0.703596	0.869408
LTR80B	ERVL	LTR	2.25676	1.70785	2.42527	0.70419	0.481315	0.763748
LTR81	Gypsy	LTR	3.23983	-0.173062	1.85134	-0.0934796	0.925523	0.968123
LTR81A	Gypsy	LTR	10.2595	-0.359747	1.15102	-0.312546	0.754626	0.890637
LTR81B	Gypsy	LTR	9.01093	1.17524	1.17089	1.00372	0.315516	0.627316
LTR81C	Gypsy	LTR	5.86665	1.78589	1.64813	1.08358	0.278549	0.581898
LTR82A	ERVL	LTR	11.3358	0.75636	1.0284	0.735474	0.462051	0.751317
LTR82B	ERVL	LTR	6.41346	3.35888	1.61845	2.07537	0.0379522	0.149628
LTR83	ERVL	LTR	17.9326	0.311302	0.909536	0.342264	0.732152	0.881808
LTR84a	ERVL	LTR	3.5546	-0.412375	1.78026	-0.231638	0.816819	0.922837
LTR84b	ERVL	LTR	18.7497	2.50065	0.902209	2.7717	0.00557645	0.0336623
LTR85a	Gypsy?	LTR	10.9865	0.400358	1.04152	0.384396	0.700685	0.867995
LTR85b	Gypsy?	LTR	14.5407	-0.586441	0.940458	-0.62357	0.53291	0.803328
LTR85c	Gypsy?	LTR	1.44315	0.606804	2.71494	0.223505	0.823142	0.926033
LTR86A1	ERVL	LTR	1.1227	1.63711	3.2648	0.501445	0.616058	0.839985
LTR86B2	ERVL	LTR	1.99751	-1.06098	2.35521	-0.45048	0.652365	0.852624
LTR87	ERVL?	LTR	33.6477	0.2721	0.625956	0.434695	0.663784	0.852624
LTR88a	Gypsy?	LTR	1.1227	1.63711	3.2648	0.501445	0.616058	0.839985
LTR88b	Gypsy?	LTR	1.65086	0.917863	2.55051	0.359874	0.718941	0.876108
LTR88c	Gypsy?	LTR	23.4417	-0.713054	0.749023	-0.951978	0.341108	0.647613
LTR89	ERVL?	LTR	14.8877	-0.0382579	0.899184	-0.0425473	0.966062	0.984625
LTR90A	LTR	LTR	4.18933	1.41407	1.70514	0.8293	0.406935	0.711005
LTR90B	LTR	LTR	11.6928	-0.88792	1.00709	-0.881665	0.377958	0.684776
LTRIS2	ERV1	LTR	553.535	0.156355	0.264197	0.591812	0.553977	0.806841
LTRIS3	ERV1	LTR	41.5685	-0.0248738	0.576492	-0.0431469	0.965584	0.984356
LTRIS4	ERV1	LTR	8.39698	0.67441	1.23318	0.546886	0.584457	0.819669
LTRIS4A	ERV1	LTR	131.943	0.174107	0.373378	0.466303	0.640999	0.851262
LTRIS4B	ERV1	LTR	3.25237	0.213932	1.89023	0.113177	0.90989	0.960466
LTRIS5	ERV1	LTR	3.27857	-0.602855	1.83489	-0.328551	0.742495	0.886623
LTRIS6	ERV1	LTR	3.40803	1.62343	1.90438	0.85247	0.393953	0.698009
LTRIS_Mm	ERV1	LTR	229.386	0.2657	0.317043	0.838058	0.401998	0.70661
LTRIS_Mus	ERV1	LTR	480.815	-0.185035	0.265507	-0.696911	0.485859	0.767921
Looper	PiggyBac	DNA	10.2851	0.894716	1.09023	0.820667	0.411836	0.716824
Lx10	L1	LINE	221.341	0.217354	0.307618	0.706572	0.479833	0.763058
Lx2	L1	LINE	847.864	0.33673	0.241849	1.39231	0.163827	0.423455
Lx2A1	L1	LINE	66.7074	0.699566	0.468367	1.49363	0.135273	0.371831
Lx2A	L1	LINE	54.8362	1.23601	0.51335	2.40773	0.016052	0.0775728
Lx2B2	L1	LINE	824.804	0.279076	0.236703	1.17901	0.238393	0.534594
Lx2B	L1	LINE	524.474	-0.337157	0.254421	-1.3252	0.185106	0.455575
Lx3A	L1	LINE	492.183	-0.00125	0.251881	-0.00496266	0.99604	0.997698
Lx3B	L1	LINE	394.272	-0.0473288	0.271269	-0.174472	0.861495	0.947068
Lx3C	L1	LINE	411.421	0.504079	0.274543	1.83607	0.0663477	0.226069
Lx3_Mus	L1	LINE	658.429	0.496779	0.24154	2.05672	0.0397134	0.154529
Lx4A	L1	LINE	911.278	0.05807	0.237367	0.244642	0.806734	0.916938
Lx4B	L1	LINE	492.301	0.243083	0.254851	0.953824	0.340173	0.647154
Lx5	L1	LINE	1212.44	0.0582172	0.224489	0.259333	0.795378	0.910771
Lx5b	L1	LINE	425.573	-0.279796	0.267734	-1.04505	0.295999	0.602531
Lx5c	L1	LINE	933.82	0.154987	0.228917	0.677044	0.498378	0.778818
Lx6	L1	LINE	601.726	0.472131	0.267656	1.76394	0.0777413	0.253743
Lx7	L1	LINE	1436.39	0.149692	0.228801	0.654244	0.512955	0.793019
Lx8	L1	LINE	3192.21	0.106589	0.212121	0.502493	0.61532	0.839985
Lx8b	L1	LINE	1015.3	-0.0364394	0.234452	-0.155423	0.876488	0.951475
Lx9	L1	LINE	1494.46	0.159449	0.227603	0.700558	0.483579	0.765579
Lx	L1	LINE	1906.98	-0.100495	0.216398	-0.464401	0.642361	0.851968
MADE2	TcMar-Mariner	DNA	4.32871	1.5543	1.68062	0.924836	0.355051	0.662399
MARNA	TcMar-Mariner	DNA	62.3246	-0.406391	0.47385	-0.857637	0.391093	0.695658
MER102a	hAT-Charlie	DNA	32.614	0.134019	0.625634	0.214214	0.83038	0.930104
MER102b	hAT-Charlie	DNA	59.5462	0.673426	0.523206	1.28712	0.198054	0.476069
MER102c	hAT-Charlie	DNA	37.1081	0.611426	0.612823	0.997721	0.318414	0.630129
MER103C	hAT-Charlie	DNA	47.1885	1.59573	0.56412	2.82871	0.00467358	0.029184
MER104	TcMar-Tc2	DNA	22.8753	-0.158448	0.740067	-0.214099	0.83047	0.930104
MER105	DNA	DNA	55.6875	0.929264	0.552162	1.68296	0.0923837	0.286537
MER106A	hAT-Charlie	DNA	17.8818	0.540174	0.83168	0.649497	0.516017	0.795916
MER106B	hAT-Charlie	DNA	9.33588	0.879639	1.16056	0.757943	0.448485	0.742027
MER110	ERV1	LTR	6.02947	-2.56115	1.59647	-1.60426	0.108658	0.321045
MER110A	ERV1	LTR	5.72445	0.428624	1.53584	0.279082	0.780182	0.900745
MER112	hAT-Charlie	DNA	21.284	-0.188945	0.756783	-0.249669	0.802843	0.91477
MER113	hAT-Charlie	DNA	32.6361	0.444251	0.638825	0.695418	0.486794	0.768566
MER113A	hAT-Charlie	DNA	8.41741	1.20237	1.22718	0.979785	0.327192	0.637575
MER113B	hAT-Charlie	DNA	2.22912	-0.0768925	2.18184	-0.0352421	0.971887	0.98718
MER115	hAT-Tip100	DNA	15.7595	0.200181	0.87181	0.229615	0.818391	0.923638
MER117	hAT-Charlie	DNA	31.9909	0.0800666	0.631311	0.126826	0.899078	0.957605
MER119	hAT-Charlie	DNA	29.9752	0.111755	0.649394	0.172092	0.863366	0.94744
MER121	TcMar?	DNA	16.0417	1.9474	0.941258	2.06893	0.0385527	0.151529
MER125	DNA	DNA	1.60075	2.1133	2.9147	0.725049	0.468422	0.756888
MER126	DNA	DNA	7.58531	0.0762586	1.22656	0.0621728	0.950425	0.977501
MER127	TcMar-Tigger	DNA	2.89173	-1.2344	1.98685	-0.621287	0.534411	0.803328
MER135	DNA	DNA	3.8587	2.42027	1.97404	1.22605	0.22018	0.507057
MER20	hAT-Charlie	DNA	672.746	0.0556204	0.241937	0.229896	0.818173	0.923587
MER20B	hAT-Charlie	DNA	33.1068	0.706702	0.631257	1.11951	0.262921	0.568093
MER21-int	ERVL	LTR	3.97375	0.543888	1.72452	0.315385	0.752469	0.889597
MER21B	ERVL	LTR	226.106	0.283324	0.302213	0.937497	0.348503	0.655123
MER21C	ERVL	LTR	242.479	0.136121	0.309012	0.440506	0.659571	0.852624
MER2	TcMar-Tigger	DNA	601.99	0.283138	0.248388	1.1399	0.254327	0.556533
MER2B	TcMar-Tigger	DNA	80.9938	0.859478	0.442733	1.9413	0.052222	0.189451
MER31-int	ERV1	LTR	16.2707	-0.66894	0.862792	-0.77532	0.43815	0.733376
MER31A	ERV1	LTR	37.9483	0.0143578	0.632333	0.0227061	0.981885	0.991879
MER31B	ERV1	LTR	84.4733	-0.467905	0.428148	-1.09286	0.274456	0.57797
MER33	hAT-Charlie	DNA	300.279	-0.112192	0.284354	-0.39455	0.693175	0.862536
MER34-int	ERV1	LTR	11.5043	0.488477	1.02477	0.47667	0.633597	0.847124
MER34	ERV1	LTR	21.5442	0.140363	0.785836	0.178616	0.858239	0.946019
MER34A1	ERV1	LTR	109.938	-1.098	0.383404	-2.86381	0.00418576	0.02676
MER34A	ERV1	LTR	30.1639	0.208929	0.655852	0.318561	0.75006	0.889131
MER34B-int	ERV1	LTR	606.697	-1.01041	0.2445	-4.13254	3.59e-05	0.000528962
MER3	hAT-Charlie	DNA	270.204	0.128038	0.290212	0.441187	0.659078	0.852624
MER44A	TcMar-Tigger	DNA	30.7616	0.232349	0.646807	0.359224	0.719428	0.876347
MER44B	TcMar-Tigger	DNA	170.448	-0.896622	0.340162	-2.63587	0.00839223	0.0463986
MER44C	TcMar-Tigger	DNA	9.82359	-0.230526	1.09788	-0.209973	0.833688	0.932578
MER44D	TcMar-Tigger	DNA	41.0537	0.722871	0.576499	1.2539	0.209879	0.494327
MER45A	hAT-Tip100	DNA	22.9457	1.14407	0.796972	1.43552	0.151139	0.400569
MER45B	hAT-Tip100	DNA	53.8581	1.15743	0.523655	2.21029	0.027085	0.11564
MER45C	hAT-Tip100	DNA	4.01393	2.01613	1.87553	1.07496	0.282391	0.586164
MER45R	hAT-Tip100	DNA	13.719	0.977884	0.9511	1.02816	0.303874	0.612171
MER46C	TcMar-Tigger	DNA	37.4418	0.516919	0.59656	0.8665	0.386216	0.692491
MER47A	TcMar-Tigger	DNA	3.29485	0.515477	1.85826	0.277397	0.781475	0.901261
MER47B	TcMar-Tigger	DNA	19.1957	1.21013	0.843148	1.43525	0.151216	0.400694
MER4B-int	ERV1	LTR	0.909318	1.22918	3.55934	0.345338	0.72984	0.88088
MER50-int	ERV1	LTR	2.30805	1.60427	2.2515	0.712534	0.476134	0.762652
MER52-int	ERV1	LTR	9.41767	0.570505	1.13329	0.503407	0.614678	0.839985
MER53	hAT	DNA	68.7933	0.631849	0.467418	1.35179	0.176443	0.442675
MER54A	ERVL	LTR	16.9179	-0.148745	0.849433	-0.175111	0.860992	0.947068
MER54B	ERVL	LTR	8.21341	-0.947265	1.19567	-0.792243	0.428219	0.728133
MER57-int	ERV1	LTR	11.3806	-0.711011	1.06283	-0.668978	0.503509	0.784049
MER57C2	ERV1	LTR	8.02226	0.0776736	1.22324	0.0634981	0.94937	0.977144
MER57D	ERV1	LTR	1.86992	1.1845	2.42736	0.487979	0.625565	0.843199
MER57E1	ERV1	LTR	3.95323	1.29868	1.71798	0.755936	0.449687	0.742719
MER58A	hAT-Charlie	DNA	298.024	-0.144459	0.281509	-0.51316	0.60784	0.835394
MER58B	hAT-Charlie	DNA	228.666	0.139317	0.303188	0.459507	0.64587	0.852624
MER58C	hAT-Charlie	DNA	197.4	-0.612425	0.329257	-1.86002	0.0628827	0.217284
MER58D	hAT-Charlie	DNA	13.0786	0.459566	0.967607	0.474951	0.634822	0.847946
MER5A1	hAT-Charlie	DNA	252.467	0.638107	0.29406	2.16999	0.0300079	0.125111
MER5A	hAT-Charlie	DNA	770.339	0.0900608	0.237453	0.379278	0.704481	0.869408
MER5B	hAT-Charlie	DNA	592.739	-0.0190762	0.24433	-0.0780754	0.937768	0.972066
MER5C1	hAT-Charlie	DNA	3.33478	0.459523	1.85253	0.248052	0.804094	0.915344
MER5C	hAT-Charlie	DNA	6.42735	-0.38331	1.36977	-0.279836	0.779604	0.900341
MER63A	hAT-Blackjack	DNA	40.703	0.986542	0.598811	1.6475	0.0994547	0.301643
MER63B	hAT-Blackjack	DNA	46.4203	1.06232	0.548272	1.93757	0.0526752	0.19065
MER63C	hAT-Blackjack	DNA	9.97466	1.0418	1.1469	0.908361	0.363687	0.671722
MER63D	hAT-Blackjack	DNA	29.535	0.161218	0.681146	0.236686	0.8129	0.920443
MER65-int	ERV1	LTR	0.909318	1.22918	3.55934	0.345338	0.72984	0.88088
MER65D	ERV1	LTR	2.39266	4.51224	2.63488	1.71251	0.0868036	0.274175
MER66-int	ERV1	LTR	0.657191	2.64741	4.77413	0.554532	0.579215	0.817941
MER66B	ERV1	LTR	0.948061	-0.280593	3.45668	-0.081174	0.935304	0.971369
MER66C	ERV1	LTR	1.20587	-0.86137	3.1367	-0.27461	0.783616	0.902435
MER67A	ERV1	LTR	7.58745	2.94786	1.43131	2.05956	0.0394409	0.153722
MER67B	ERV1	LTR	39.1455	0.874074	0.591745	1.47711	0.139645	0.37944
MER67C	ERV1	LTR	25.2157	0.848554	0.711901	1.19196	0.233279	0.527138
MER67D	ERV1	LTR	1.82432	1.30193	2.66132	0.489204	0.624697	0.843199
MER68-int	ERVL	LTR	14.5138	-0.153032	0.948941	-0.161266	0.871884	0.950292
MER68	ERVL	LTR	77.1133	0.637079	0.454446	1.40188	0.160951	0.418951
MER68B	ERVL	LTR	26.5742	-0.0277834	0.700165	-0.0396813	0.968347	0.985576
MER68C	ERVL	LTR	0.859214	3.03607	3.88482	0.78152	0.434497	0.729908
MER70-int	ERVL	LTR	2.66081	2.00688	2.29477	0.874547	0.381821	0.688313
MER70A	ERVL	LTR	10.3991	0.861238	1.07149	0.803777	0.421526	0.725326
MER70B	ERVL	LTR	9.89999	2.29599	1.19185	1.9264	0.0540542	0.194556
MER73	ERVL	LTR	2.06702	-0.459263	2.29245	-0.200337	0.841217	0.936233
MER74A	ERVL	LTR	34.1177	0.256918	0.632606	0.406126	0.68465	0.856514
MER74B	ERVL	LTR	23.2719	-0.929118	0.76702	-1.21133	0.225767	0.515465
MER76	ERVL	LTR	12.346	0.259096	1.00499	0.257809	0.796554	0.91121
MER77	ERVL	LTR	32.4237	1.10472	0.656122	1.68371	0.092237	0.286243
MER77B	ERVL	LTR	65.6676	-0.651583	0.47862	-1.36138	0.173394	0.437722
MER81	hAT-Blackjack	DNA	44.6691	0.84465	0.557644	1.51468	0.129854	0.362678
MER87	ERV1	LTR	0.74154	0.491589	4.2031	0.116959	0.906893	0.959351
MER88	ERVL	LTR	1.28106	0.0778123	3.04483	0.0255555	0.979612	0.990962
MER89	ERV1	LTR	268.622	0.315656	0.306242	1.03074	0.302663	0.61062
MER90	ERV1	LTR	11.4048	1.79685	1.06652	1.68477	0.0920326	0.285961
MER90a	ERV1	LTR	28.3975	0.676811	0.676566	1.00036	0.317135	0.628736
MER91A	hAT-Tip100	DNA	38.5992	-0.360268	0.594222	-0.606285	0.544326	0.803328
MER91B	hAT-Tip100	DNA	20.1045	0.655002	0.791165	0.827896	0.40773	0.711849
MER91C	hAT-Tip100	DNA	8.59842	3.81784	1.50885	2.5303	0.0113966	0.0591916
MER92-int	ERV1	LTR	6.46947	0.0110947	1.34461	0.00825126	0.993417	0.996584
MER92B	ERV1	LTR	10.421	1.25624	1.08892	1.15366	0.248639	0.548913
MER92C	ERV1	LTR	0.876255	3.06248	4.23931	0.722401	0.470048	0.756888
MER94	hAT-Blackjack	DNA	10.893	0.810881	1.05973	0.76518	0.444165	0.738399
MER95	ERV1	LTR	0.651511	2.63559	4.34778	0.606193	0.544386	0.803328
MER96	hAT-Tip100	DNA	5.30865	0.626189	1.65169	0.379121	0.704598	0.869408
MER96B	hAT-Tip100	DNA	36.627	1.17441	0.642882	1.82679	0.067732	0.229655
MER97b	hAT-Tip100	DNA	1.98267	0.313268	2.56141	0.122303	0.902659	0.958658
MER97c	hAT-Tip100	DNA	0.876255	3.06248	4.23931	0.722401	0.470048	0.756888
MER97d	hAT-Tip100	DNA	1.47054	-0.378149	2.86399	-0.132036	0.894956	0.956378
MER99	hAT?	DNA	6.3581	0.238899	1.43439	0.166551	0.867723	0.948753
MERV1_I-int	ERV1	LTR	166.407	0.46885	0.344735	1.36003	0.17382	0.438598
MERV1_LTR	ERV1	LTR	67.5415	0.282074	0.471973	0.597649	0.550074	0.804992
MERVK26-int	ERVK	LTR	74.0123	0.9207	0.447435	2.05773	0.039616	0.154258
MERVL-int	ERVL	LTR	18011.9	2.16747	0.238958	9.07051	1.18e-19	8.63e-17
MERVL_2A-int	ERVL	LTR	489.322	0.736248	0.265039	2.77788	0.00547143	0.0331494
MERX	TcMar-Tigger	DNA	0.864895	3.04483	3.85009	0.790847	0.429033	0.728133
MIR3	MIR	SINE	1909.26	0.164216	0.218487	0.751605	0.452288	0.745326
MIR	MIR	SINE	3325.06	0.281556	0.210344	1.33855	0.180716	0.449445
MIRb	MIR	SINE	3727.12	0.348586	0.213025	1.63636	0.101764	0.306798
MIRc	MIR	SINE	2296.2	0.313642	0.214141	1.46465	0.143015	0.385298
MLT-int	ERVL-MaLR	LTR	115.654	-0.325497	0.391046	-0.832376	0.405197	0.709575
MLT1-int	ERVL-MaLR	LTR	24.9036	1.51339	0.766699	1.97391	0.0483925	0.17901
MLT1A0-int	ERVL-MaLR	LTR	27.1371	0.333004	0.684881	0.486221	0.62681	0.843998
MLT1A0	ERVL-MaLR	LTR	743.981	0.243795	0.23684	1.02937	0.303308	0.611518
MLT1A1-int	ERVL-MaLR	LTR	3.32368	2.38609	2.07647	1.14911	0.250511	0.551101
MLT1A1	ERVL-MaLR	LTR	422.999	0.0473192	0.271885	0.174042	0.861833	0.947068
MLT1A	ERVL-MaLR	LTR	212.014	0.553453	0.30944	1.78856	0.0736857	0.243633
MLT1B-int	ERVL-MaLR	LTR	14.7417	-0.188278	0.910889	-0.206697	0.836247	0.93378
MLT1B	ERVL-MaLR	LTR	712.828	0.150717	0.243436	0.619125	0.535834	0.803328
MLT1C-int	ERVL-MaLR	LTR	5.06956	-0.679506	1.48791	-0.456685	0.647897	0.852624
MLT1C	ERVL-MaLR	LTR	723.044	0.452146	0.257735	1.75431	0.0793775	0.257539
MLT1D-int	ERVL-MaLR	LTR	4.81694	1.34315	1.60431	0.837212	0.402473	0.706968
MLT1D	ERVL-MaLR	LTR	479.486	0.351035	0.25414	1.38127	0.167197	0.428803
MLT1E1	ERVL-MaLR	LTR	23.0832	0.379677	0.786228	0.48291	0.62916	0.845531
MLT1E1A	ERVL-MaLR	LTR	69.8908	-0.0303451	0.454245	-0.0668034	0.946738	0.976568
MLT1E2	ERVL-MaLR	LTR	189.322	-0.0289145	0.357068	-0.0809777	0.93546	0.971421
MLT1E3	ERVL-MaLR	LTR	54.1637	0.776481	0.508781	1.52616	0.126971	0.356765
MLT1E	ERVL-MaLR	LTR	42.9123	0.548136	0.658482	0.832424	0.40517	0.709572
MLT1F-int	ERVL-MaLR	LTR	9.25925	0.0647218	1.20983	0.0534967	0.957336	0.980587
MLT1F1-int	ERVL-MaLR	LTR	2.8256	-0.197433	2.05931	-0.0958732	0.923621	0.967803
MLT1F1	ERVL-MaLR	LTR	220.714	-0.00542429	0.307622	-0.0176329	0.985932	0.993528
MLT1F2-int	ERVL-MaLR	LTR	21.5166	0.872814	0.832723	1.04814	0.294572	0.600553
MLT1F2	ERVL-MaLR	LTR	165.148	0.575958	0.342836	1.67998	0.0929608	0.287844
MLT1F	ERVL-MaLR	LTR	136.611	-0.201814	0.354101	-0.569933	0.568723	0.817941
MLT1G1-int	ERVL-MaLR	LTR	1.74089	-0.042136	2.68495	-0.0156934	0.987479	0.994023
MLT1G1	ERVL-MaLR	LTR	99.7221	0.519592	0.466434	1.11397	0.265293	0.569771
MLT1G3-int	ERVL-MaLR	LTR	3.42057	2.20508	2.08258	1.05882	0.289681	0.594301
MLT1G3	ERVL-MaLR	LTR	79.4379	0.786053	0.451992	1.73909	0.0820195	0.263544
MLT1G	ERVL-MaLR	LTR	52.3002	0.0678827	0.514085	0.132046	0.894948	0.956378
MLT1H-int	ERVL-MaLR	LTR	10.74	0.484847	1.05028	0.461637	0.644342	0.852624
MLT1H1	ERVL-MaLR	LTR	52.718	-0.239872	0.514201	-0.466494	0.640862	0.851215
MLT1H2-int	ERVL-MaLR	LTR	0.657191	2.64741	4.77413	0.554532	0.579215	0.817941
MLT1H2	ERVL-MaLR	LTR	64.8496	0.525965	0.468466	1.12274	0.261548	0.566071
MLT1H	ERVL-MaLR	LTR	148.428	0.341346	0.345581	0.987744	0.323278	0.633957
MLT1I-int	ERVL-MaLR	LTR	1.08964	3.37724	3.5445	0.952811	0.340686	0.647154
MLT1I	ERVL-MaLR	LTR	64.7018	0.405999	0.503265	0.806731	0.419821	0.724528
MLT1J-int	ERVL-MaLR	LTR	17.2651	1.06778	0.869564	1.22794	0.219468	0.506055
MLT1J1-int	ERVL-MaLR	LTR	3.24357	0.570115	2.02908	0.280972	0.778732	0.899753
MLT1J1	ERVL-MaLR	LTR	51.2616	0.542803	0.53315	1.0181	0.308628	0.618482
MLT1J2	ERVL-MaLR	LTR	76.4981	1.62154	0.550439	2.94591	0.00322009	0.0216192
MLT1J	ERVL-MaLR	LTR	273.939	0.684946	0.292834	2.33903	0.019334	0.0891604
MLT1K	ERVL-MaLR	LTR	227.775	0.838335	0.306669	2.73368	0.00626302	0.036888
MLT1L	ERVL-MaLR	LTR	141.205	0.514588	0.351778	1.46282	0.143517	0.386358
MLT1M	ERVL-MaLR	LTR	11.6884	0.876948	1.05024	0.834999	0.403718	0.708329
MLT1N2-int	ERVL-MaLR	LTR	2.12891	1.29384	2.51536	0.514377	0.606989	0.835012
MLT1N2	ERVL-MaLR	LTR	38.7339	1.11383	0.610258	1.82517	0.0679753	0.230198
MLT1O	ERVL-MaLR	LTR	39.8105	-0.18364	0.591239	-0.310603	0.756103	0.890693
MLT2B1	ERVL	LTR	91.3884	0.715238	0.413899	1.72805	0.0839792	0.268098
MLT2B2	ERVL	LTR	51.1871	0.312078	0.521868	0.598001	0.549839	0.804776
MLT2B3	ERVL	LTR	93.6748	0.0506206	0.417306	0.121303	0.903451	0.958713
MLT2B4	ERVL	LTR	63.2664	0.464658	0.480953	0.966119	0.333985	0.64554
MLT2B5	ERVL	LTR	15.819	0.265885	0.889362	0.298961	0.76497	0.893013
MLT2C1	ERVL	LTR	28.1578	0.328875	0.723495	0.454564	0.649423	0.852624
MLT2C2	ERVL	LTR	33.6028	0.562257	0.699614	0.803667	0.421589	0.725336
MLT2D	ERVL	LTR	71.3144	0.137544	0.451615	0.304561	0.760701	0.892696
MLT2E	ERVL	LTR	12.8427	2.2101	1.05306	2.09874	0.0358395	0.143399
MLT2F	ERVL	LTR	29.2721	0.770484	0.68985	1.11689	0.264043	0.5696
MLTR11A	ERVK	LTR	231.957	0.144209	0.317568	0.454104	0.649754	0.852624
MLTR11B	ERVK	LTR	405.361	0.719055	0.266742	2.69569	0.00702431	0.0404427
MLTR12	ERV1	LTR	21.988	0.195846	0.791716	0.24737	0.804622	0.91551
MLTR13	ERVK	LTR	14.6393	0.640671	0.948774	0.675262	0.499509	0.780013
MLTR14	ERV1	LTR	608.183	0.324605	0.255153	1.2722	0.203302	0.484844
MLTR18A_MM	ERVK	LTR	40.434	-0.0168715	0.568321	-0.0296867	0.976317	0.989794
MLTR18B_MM	ERVK	LTR	559.18	-0.792541	0.251786	-3.14768	0.00164573	0.0125266
MLTR18C_MM	ERVK	LTR	46.3897	-0.30449	0.552996	-0.550618	0.581896	0.818945
MLTR18D_MM	ERVK	LTR	99.5273	0.00867787	0.395067	0.0219656	0.982475	0.991926
MLTR18_MM	ERVK	LTR	31.4456	1.43681	0.664998	2.16062	0.0307246	0.127465
MLTR25A	ERVK	LTR	327.424	0.0428705	0.278747	0.153797	0.87777	0.951475
MLTR25C	ERVK	LTR	28.7166	-0.0620005	0.661582	-0.0937156	0.925335	0.968123
MLTR31A_MM	ERVK	LTR	22.0741	0.0984953	0.761177	0.129399	0.897042	0.957412
MLTR31C_MM	ERVK	LTR	93.7836	-0.272576	0.42094	-0.647542	0.517281	0.797022
MLTR31D_MM	ERVK	LTR	22.6763	0.941328	0.765596	1.22954	0.218871	0.505302
MLTR31E_MM	ERVK	LTR	13.7997	0.168194	0.984163	0.1709	0.864302	0.947678
MLTR31FA_MM	ERVK	LTR	109.733	-0.218733	0.388125	-0.563563	0.573052	0.817941
MLTR31F_MM	ERVK	LTR	81.6724	0.965793	0.435397	2.21819	0.0265418	0.11369
MLTR32C_MM	ERVK	LTR	5.00497	-0.171199	1.58676	-0.107892	0.914081	0.963055
MLTR73	ERV1	LTR	131.358	0.586067	0.397017	1.47618	0.139897	0.37964
MMAR1	TcMar-Mariner	DNA	114.033	-0.310718	0.39429	-0.788044	0.430671	0.729417
MMERGLN-int	ERV1	LTR	872.217	0.253944	0.239743	1.05923	0.289494	0.594111
MMERGLN_LTR	ERV1	LTR	235.311	-0.247072	0.303596	-0.813819	0.415749	0.720625
MMERVK10C-int	ERVK	LTR	1296.47	-0.379497	0.247446	-1.53366	0.125114	0.353305
MMERVK10D3_I-int	ERVK	LTR	262.153	0.680212	0.302329	2.24991	0.0244548	0.10695
MMERVK10D3_LTR	ERVK	LTR	16.0956	1.43129	0.919446	1.55669	0.119544	0.342484
MMERVK9C_I-int	ERVK	LTR	999.641	0.346978	0.241964	1.43401	0.15157	0.401364
MMERVK9E_I-int	ERVK	LTR	316.753	0.201238	0.305599	0.658503	0.510215	0.790534
MMETn-int	ERVK	LTR	45333.8	-0.936033	0.21594	-4.33469	1.46e-05	0.000248215
MMTV-int	ERVK	LTR	15.1799	1.75525	0.939945	1.86739	0.0618465	0.214641
MMVL30-int	ERV1	LTR	290.914	1.00651	0.28657	3.51224	0.00044434	0.00425558
MRLTR33	ERVK	LTR	55.978	-0.0428174	0.535707	-0.0799268	0.936296	0.971675
MT-int	ERVL-MaLR	LTR	175.956	0.400887	0.352601	1.13694	0.255563	0.557573
MT2A	ERVL	LTR	899.918	0.194529	0.236983	0.820855	0.411729	0.716708
MT2B1	ERVL	LTR	925.877	1.00673	0.234158	4.29935	1.71e-05	0.000282817
MT2B2	ERVL	LTR	449.876	0.296293	0.257567	1.15035	0.249999	0.550515
MT2B	ERVL	LTR	1663.57	0.361337	0.233282	1.54893	0.121399	0.346133
MT2C_Mm	ERVL	LTR	346.097	0.399321	0.284015	1.40599	0.159727	0.416395
MT2_Mm	ERVL	LTR	4856.6	1.69578	0.294354	5.76102	8.36e-09	4.67e-07
MTA_Mm-int	ERVL-MaLR	LTR	4383.47	0.203602	0.211808	0.961257	0.336423	0.647154
MTA_Mm	ERVL-MaLR	LTR	3446.53	0.147146	0.211836	0.694623	0.487292	0.769046
MTB-int	ERVL-MaLR	LTR	223.172	0.310715	0.315196	0.985784	0.324239	0.634421
MTB	ERVL-MaLR	LTR	769.219	0.217531	0.240985	0.902675	0.366698	0.674655
MTB_Mm-int	ERVL-MaLR	LTR	199.048	-0.129524	0.36441	-0.355435	0.722264	0.878145
MTB_Mm	ERVL-MaLR	LTR	688.483	0.104659	0.239066	0.437781	0.661545	0.852624
MTC-int	ERVL-MaLR	LTR	570.539	0.17911	0.252082	0.710525	0.477378	0.762999
MTC	ERVL-MaLR	LTR	2950.43	0.157958	0.209861	0.752678	0.451643	0.744734
MTD-int	ERVL-MaLR	LTR	354.52	-0.0469904	0.2704	-0.173781	0.862037	0.947068
MTD	ERVL-MaLR	LTR	5010.4	0.106055	0.206455	0.513695	0.607465	0.835171
MTE-int	ERVL-MaLR	LTR	393.581	0.706942	0.269812	2.62013	0.00878954	0.0481624
MTE2a-int	ERVL-MaLR	LTR	48.0416	0.458853	0.542254	0.846196	0.397444	0.701813
MTE2a	ERVL-MaLR	LTR	1172.44	0.235948	0.227352	1.03781	0.299358	0.606388
MTE2b-int	ERVL-MaLR	LTR	71.3812	-0.138027	0.452694	-0.304902	0.760441	0.892505
MTE2b	ERVL-MaLR	LTR	1172.34	0.288057	0.224108	1.28535	0.198671	0.476946
MTEa-int	ERVL-MaLR	LTR	122.035	0.253731	0.394448	0.643257	0.520057	0.799919
MTEa	ERVL-MaLR	LTR	1613.6	0.0607479	0.219933	0.276211	0.782386	0.901951
MTEb-int	ERVL-MaLR	LTR	130.682	-0.424373	0.413605	-1.02603	0.304875	0.613339
MTEb	ERVL-MaLR	LTR	1008.77	-0.0957156	0.231159	-0.414068	0.678825	0.852742
MURVY-LTR	ERV1	LTR	126.351	1.03637	0.369194	2.80711	0.00499888	0.0307781
MURVY-int	ERV1	LTR	24.4527	1.80025	0.893121	2.01568	0.0438332	0.16694
MYSERV-int	ERVK	LTR	83.7761	-0.0206591	0.430684	-0.0479682	0.961742	0.982138
MYSERV16_I-int	ERVK	LTR	94.079	0.530841	0.406158	1.30698	0.191219	0.46549
MYSERV6-int	ERVK	LTR	239.496	0.248178	0.301303	0.823681	0.410121	0.714735
MamGyp-int	Gypsy	LTR	2.33993	0.314651	2.37442	0.132517	0.894575	0.956269
MamGypLTR1a	Gypsy	LTR	1.75793	-0.0161996	2.47562	-0.00654365	0.994779	0.997084
MamGypLTR1b	Gypsy	LTR	7.43678	0.345457	1.36634	0.252833	0.800397	0.913715
MamGypLTR1c	Gypsy	LTR	4.25546	0.634975	1.6295	0.389675	0.696777	0.864973
MamGypLTR1d	Gypsy	LTR	10.1369	-0.964448	1.1197	-0.861346	0.389047	0.694516
MamGypLTR2b	Gypsy	LTR	2.77474	1.81861	2.25482	0.806544	0.419929	0.724528
MamGypLTR2c	Gypsy	LTR	3.80249	1.13662	1.77522	0.640268	0.521998	0.801347
MamGypLTR3	Gypsy	LTR	2.98576	0.887995	2.10076	0.422701	0.672513	0.852624
MamGypLTR3a	Gypsy	LTR	5.06532	0.585403	1.50357	0.389343	0.697022	0.865105
MamRep137	TcMar-Tigger	DNA	20.4945	0.323123	0.809529	0.39915	0.689783	0.860439
MamRep1527	LTR	LTR	7.73411	0.479077	1.28306	0.373387	0.708861	0.871301
MamRep1879	hAT-Tip100?	DNA	4.02155	1.25396	1.74074	0.720359	0.471304	0.758381
MamRep1894	hAT	DNA	1.37483	0.703576	2.9517	0.238363	0.8116	0.919548
MamRep38	hAT	DNA	10.0478	0.712943	1.12192	0.635467	0.525124	0.802552
MamRep4096	hAT?	DNA	3.05527	1.30732	1.95942	0.667199	0.504645	0.785022
MamRep434	TcMar-Tigger	DNA	18.3794	0.355559	0.845862	0.420351	0.674229	0.852624
MamRep488	hAT-Tip100	DNA	3.90762	1.35413	1.7537	0.772156	0.440022	0.735211
MamTip1	hAT-Tip100	DNA	49.1576	-1.20398	0.552716	-2.1783	0.0293837	0.123269
MamTip2	hAT-Tip100	DNA	73.8518	0.694583	0.465624	1.49173	0.135771	0.372617
MamTip3	hAT-Tip100	DNA	6.85963	-0.134666	1.45004	-0.0928703	0.926007	0.968278
Mam_R4	Dong-R4	LINE	3.45245	1.10335	1.85648	0.594325	0.552295	0.805598
MuLV-int	ERV1	LTR	69.1417	0.43581	0.538407	0.809444	0.41826	0.723543
MuRRS-int	ERV1	LTR	90.6633	1.31168	0.427441	3.06869	0.00215001	0.0156149
MuRRS4-int	ERV1	LTR	167.912	0.817068	0.371821	2.19748	0.0279863	0.118611
MurERV4-int	ERVK	LTR	97.2644	0.448105	0.411726	1.08836	0.276438	0.580245
MurERV4_19-int	ERVK	LTR	81.6629	1.12064	0.443442	2.52714	0.0114995	0.0596251
MusHAL1	L1	LINE	86.6105	0.109831	0.41833	0.262546	0.792901	0.909287
ORR1A0-int	ERVL-MaLR	LTR	1635.78	-0.567684	0.230879	-2.45879	0.0139407	0.0693623
ORR1A0	ERVL-MaLR	LTR	847.554	-0.514959	0.248486	-2.07239	0.0382294	0.15059
ORR1A1-int	ERVL-MaLR	LTR	646.568	0.191503	0.251198	0.762362	0.445844	0.739785
ORR1A1	ERVL-MaLR	LTR	711.306	0.105257	0.255317	0.412258	0.680151	0.853633
ORR1A2-int	ERVL-MaLR	LTR	845.221	0.187473	0.249331	0.751905	0.452108	0.745152
ORR1A2	ERVL-MaLR	LTR	2458.69	-0.0253816	0.21596	-0.117529	0.906441	0.959351
ORR1A3-int	ERVL-MaLR	LTR	443.463	0.177207	0.266215	0.665651	0.505634	0.786089
ORR1A3	ERVL-MaLR	LTR	512.777	0.00425893	0.260396	0.0163556	0.986951	0.993987
ORR1A4-int	ERVL-MaLR	LTR	933.284	0.0458018	0.264242	0.173333	0.86239	0.947082
ORR1A4	ERVL-MaLR	LTR	1343.48	0.0667694	0.221682	0.301195	0.763266	0.892944
ORR1B1-int	ERVL-MaLR	LTR	1196.27	-0.761562	0.245111	-3.10701	0.00188988	0.0140503
ORR1B1	ERVL-MaLR	LTR	2125.57	-0.0380927	0.213723	-0.178234	0.858539	0.946041
ORR1B2-int	ERVL-MaLR	LTR	57.5463	0.442477	0.502913	0.87983	0.378952	0.685689
ORR1B2	ERVL-MaLR	LTR	847.661	0.0729122	0.234433	0.311015	0.755789	0.890637
ORR1C1-int	ERVL-MaLR	LTR	63.0837	0.385228	0.476861	0.807842	0.419182	0.724262
ORR1C1	ERVL-MaLR	LTR	758.146	0.113851	0.239432	0.475505	0.634427	0.847651
ORR1C2-int	ERVL-MaLR	LTR	92.268	0.353462	0.431945	0.818303	0.413184	0.718228
ORR1C2	ERVL-MaLR	LTR	898.699	0.204643	0.239122	0.855808	0.392104	0.696077
ORR1D-int	ERVL-MaLR	LTR	49.2477	-0.402221	0.526428	-0.764058	0.444833	0.73911
ORR1D1-int	ERVL-MaLR	LTR	163.52	0.352477	0.33821	1.04218	0.297326	0.604168
ORR1D1	ERVL-MaLR	LTR	2073	0.0201374	0.217076	0.0927667	0.926089	0.9683
ORR1D2-int	ERVL-MaLR	LTR	91.6451	0.108455	0.411535	0.263538	0.792136	0.908759
ORR1D2	ERVL-MaLR	LTR	1366.23	0.130585	0.221295	0.590093	0.555129	0.807651
ORR1E-int	ERVL-MaLR	LTR	135.276	0.307137	0.388621	0.790325	0.429338	0.728133
ORR1E	ERVL-MaLR	LTR	1635.98	0.277519	0.221708	1.25173	0.210667	0.495097
ORR1F-int	ERVL-MaLR	LTR	152.726	1.35246	0.39654	3.41065	0.000648089	0.00583175
ORR1F	ERVL-MaLR	LTR	1767.01	0.192977	0.222096	0.868891	0.384907	0.690777
ORR1G-int	ERVL-MaLR	LTR	1.43747	0.598843	2.69248	0.222413	0.823992	0.926033
ORR1G	ERVL-MaLR	LTR	294.518	0.452928	0.28877	1.56847	0.116771	0.336611
ORSL-2a	hAT-Tip100	DNA	2.41436	2.94907	2.49479	1.18209	0.23717	0.532757
ORSL-2b	hAT-Tip100	DNA	6.44015	0.610636	1.3346	0.457541	0.647282	0.852624
ORSL	hAT-Tip100	DNA	9.71074	0.612445	1.13567	0.539278	0.589695	0.820889
PB1	Alu	SINE	2048.5	-0.0346022	0.217264	-0.159263	0.873461	0.950832
PB1D10	Alu	SINE	9725.76	0.0006513	0.203577	0.00319928	0.997447	0.998588
PB1D11	Alu	SINE	2660.61	0.141984	0.212836	0.667103	0.504706	0.785029
PB1D7	Alu	SINE	4502.16	0.114143	0.206569	0.552569	0.580559	0.817951
PB1D9	Alu	SINE	7333.75	-0.0626823	0.205323	-0.305287	0.760147	0.892505
Plat_L3	CR1	LINE	64.521	-0.713949	0.477782	-1.4943	0.135098	0.371474
RCHARR1	hAT-Charlie	DNA	492.053	0.0984345	0.255802	0.384808	0.70038	0.86785
RLTR10-int	ERVK	LTR	638.335	0.672985	0.251479	2.67611	0.00744831	0.0424367
RLTR10	ERVK	LTR	500.813	-0.0496394	0.264066	-0.187981	0.850892	0.941881
RLTR10A	ERVK	LTR	68.4717	0.528539	0.45806	1.15387	0.248555	0.548913
RLTR10B2	ERVK	LTR	42.8157	0.11625	0.610558	0.1904	0.848996	0.94071
RLTR10B	ERVK	LTR	41.9441	-0.305885	0.570734	-0.535949	0.591994	0.822847
RLTR10C	ERVK	LTR	405.785	0.783722	0.316635	2.47516	0.0133176	0.0668489
RLTR10D2	ERVK	LTR	102.425	0.256969	0.421759	0.609279	0.542339	0.803328
RLTR10D	ERVK	LTR	195.798	0.572152	0.31887	1.79431	0.0727636	0.241575
RLTR10E	ERVK	LTR	69.0155	-0.723608	0.477205	-1.51635	0.129431	0.36177
RLTR10F	ERVK	LTR	201.662	-0.646258	0.329179	-1.96324	0.0496179	0.182422
RLTR11A2	ERVK	LTR	380.345	0.0149559	0.266305	0.056161	0.955214	0.97988
RLTR11A	ERVK	LTR	615.74	-0.553646	0.25116	-2.20436	0.0274992	0.117039
RLTR11B	ERVK	LTR	124.916	0.554167	0.377808	1.4668	0.142432	0.384483
RLTR11C_MM	ERVK	LTR	86.5974	0.280198	0.439949	0.636889	0.524197	0.801921
RLTR11D	ERVK	LTR	28.5586	1.10737	0.688754	1.60778	0.107883	0.319438
RLTR12A	ERVK	LTR	59.4582	0.306923	0.485378	0.632338	0.527166	0.803328
RLTR12B2	ERVK	LTR	14.9154	0.645949	0.915012	0.705946	0.480222	0.763338
RLTR12B	ERVK	LTR	99.5689	0.574667	0.408181	1.40787	0.159169	0.41537
RLTR12BD_Mm	ERVK	LTR	99.251	0.473135	0.401033	1.17979	0.238083	0.534158
RLTR12C	ERVK	LTR	82.6145	0.146506	0.42612	0.343813	0.730987	0.881668
RLTR12D	ERVK	LTR	87.8529	-0.0978571	0.42315	-0.231258	0.817114	0.922987
RLTR12E	ERVK	LTR	93.2764	0.31232	0.409498	0.762691	0.445648	0.739785
RLTR12G	ERVK	LTR	24.4593	0.982649	0.726808	1.35201	0.176373	0.442579
RLTR12H	ERVK	LTR	41.0327	0.34798	0.620443	0.560858	0.574894	0.817941
RLTR13A1	ERVK	LTR	18.2041	1.1449	0.83149	1.37692	0.168536	0.430402
RLTR13A2	ERVK	LTR	27.5435	-1.02188	0.69372	-1.47305	0.140738	0.381213
RLTR13A3	ERVK	LTR	20.9434	1.16564	0.784271	1.48627	0.137207	0.374875
RLTR13A	ERVK	LTR	55.9174	-0.430462	0.500703	-0.859717	0.389945	0.695585
RLTR13B1	ERVK	LTR	89.7071	0.145524	0.418201	0.347977	0.727857	0.88088
RLTR13B2	ERVK	LTR	48.1239	1.179	0.588227	2.00432	0.0450353	0.169975
RLTR13B3	ERVK	LTR	74.0229	-0.732199	0.456446	-1.60413	0.108685	0.321057
RLTR13B4	ERVK	LTR	24.1589	1.32519	0.759614	1.74455	0.0810625	0.26144
RLTR13C1	ERVK	LTR	53.6173	-1.38278	0.534177	-2.58861	0.00963636	0.0517277
RLTR13C2	ERVK	LTR	155.79	0.346194	0.385739	0.897482	0.369462	0.676565
RLTR13C3	ERVK	LTR	17.9859	0.114925	0.853846	0.134597	0.892931	0.955423
RLTR13D1	ERVK	LTR	12.9543	0.601085	0.968158	0.620854	0.534696	0.803328
RLTR13D2	ERVK	LTR	27.6791	0.607879	0.695072	0.874555	0.381816	0.688313
RLTR13D3	ERVK	LTR	80.4426	0.625755	0.437821	1.42925	0.152933	0.403815
RLTR13D3A1	ERVK	LTR	264.691	-0.0952253	0.299594	-0.317848	0.7506	0.889194
RLTR13D3A	ERVK	LTR	13.7944	0.955471	0.989264	0.96584	0.334124	0.645585
RLTR13D4	ERVK	LTR	19.941	-0.382991	0.78358	-0.488771	0.625004	0.843199
RLTR13D5	ERVK	LTR	29.6539	0.492304	0.660418	0.745443	0.456004	0.748065
RLTR13D6	ERVK	LTR	66.3896	-0.0799288	0.493282	-0.162035	0.871279	0.950237
RLTR13D	ERVK	LTR	4.84314	0.721739	1.72105	0.419361	0.674952	0.852624
RLTR13E	ERVK	LTR	108.084	0.0834122	0.385003	0.216653	0.828478	0.928669
RLTR13F	ERVK	LTR	13.7492	-1.12015	0.939378	-1.19244	0.23309	0.526798
RLTR13G	ERVK	LTR	1766.82	-1.42785	0.22755	-6.2749	3.5e-10	3.19e-08
RLTR14-int	ERV1	LTR	243.607	1.21796	0.34205	3.56076	0.000369782	0.00366184
RLTR14	ERV1	LTR	182.383	0.815066	0.338535	2.40763	0.0160564	0.0775728
RLTR14_RN	ERV1	LTR	64.6214	0.149948	0.482942	0.310488	0.75619	0.890693
RLTR15	ERVK	LTR	168.612	0.117738	0.329595	0.357222	0.720926	0.877359
RLTR16	ERVK	LTR	111.532	0.609406	0.384709	1.58407	0.113177	0.329893
RLTR16B_MM	ERVK	LTR	122.949	-0.0928222	0.367707	-0.252436	0.800704	0.913733
RLTR16C_MM	ERVK	LTR	59.1673	-0.311549	0.488414	-0.63788	0.523552	0.801691
RLTR17	ERVK	LTR	492.53	0.174416	0.274475	0.635455	0.525131	0.802552
RLTR17B_Mm	ERVK	LTR	523.938	0.296398	0.252846	1.17225	0.241098	0.538344
RLTR17C_Mm	ERVK	LTR	4.58015	-1.01948	1.57437	-0.647546	0.517279	0.797022
RLTR17D_Mm	ERVK	LTR	65.1162	0.370188	0.520972	0.710571	0.47735	0.762999
RLTR18-int	ERVK	LTR	36.932	0.720055	0.639986	1.12511	0.260542	0.564689
RLTR18	ERVK	LTR	58.6683	0.0719508	0.515005	0.139709	0.88889	0.953922
RLTR18B	ERVK	LTR	212.942	-0.143128	0.325178	-0.440152	0.659827	0.852624
RLTR19-int	ERVK	LTR	1974.28	-1.2513	0.214971	-5.82077	5.86e-09	3.54e-07
RLTR19	ERVK	LTR	94.7136	0.410498	0.422531	0.971522	0.331289	0.642257
RLTR19A2	ERVK	LTR	3.3336	0.0910374	1.84951	0.0492223	0.960742	0.981672
RLTR19A	ERVK	LTR	31.5649	-0.0722184	0.644219	-0.112102	0.910742	0.96089
RLTR19B	ERVK	LTR	39.2472	0.109738	0.596271	0.18404	0.853982	0.943303
RLTR19C	ERVK	LTR	29.4686	0.776311	0.662267	1.1722	0.241115	0.538344
RLTR19D	ERVK	LTR	1.13406	1.65593	3.562	0.464887	0.642012	0.851669
RLTR1	ERV1	LTR	2.49947	0.128024	2.10251	0.0608909	0.951446	0.977761
RLTR1A2_MM	ERV1	LTR	234.028	-0.325717	0.303214	-1.07422	0.282726	0.586585
RLTR1B-int	ERV1	LTR	1792.42	0.144124	0.219149	0.657653	0.510761	0.791025
RLTR1B	ERV1	LTR	470.558	-0.416204	0.27319	-1.52349	0.127635	0.358124
RLTR1C	ERV1	LTR	62.9838	-0.00749085	0.480087	-0.0156031	0.987551	0.994023
RLTR1D2_MM	ERV1	LTR	58.2557	0.175435	0.498509	0.35192	0.724898	0.880104
RLTR1D	ERV1	LTR	64.9323	0.209819	0.472599	0.443967	0.657066	0.852624
RLTR1E_MM	ERV1	LTR	9.61484	-1.25569	1.18317	-1.06129	0.288557	0.593005
RLTR1F_Mm	ERVK	LTR	5.84511	2.10426	1.50641	1.39687	0.162451	0.421487
RLTR20A1	ERVK	LTR	7.69993	1.44779	1.29384	1.11899	0.263146	0.568241
RLTR20A2	ERVK	LTR	85.0947	-1.08555	0.44308	-2.45001	0.0142852	0.0707437
RLTR20A2B_MM	ERVK	LTR	41.9642	-0.17624	0.561804	-0.313704	0.753746	0.890335
RLTR20A3_MM	ERVK	LTR	66.4539	0.491626	0.490064	1.00319	0.31577	0.627367
RLTR20A4	ERVK	LTR	337.886	0.194469	0.272811	0.712833	0.475949	0.762652
RLTR20A	ERVK	LTR	79.2843	-0.455382	0.442087	-1.03007	0.302975	0.611116
RLTR20B1	ERVK	LTR	102.622	0.0483333	0.395701	0.122146	0.902784	0.958658
RLTR20B2	ERVK	LTR	44.9275	-0.280465	0.564244	-0.497063	0.619145	0.841676
RLTR20B3	ERVK	LTR	98.5343	-0.552481	0.402914	-1.37121	0.170308	0.433171
RLTR20B3A_MM	ERVK	LTR	90.4824	0.0259446	0.411361	0.0630701	0.949711	0.977239
RLTR20B4_MM	ERVK	LTR	18.4294	0.650521	0.819297	0.793999	0.427196	0.728133
RLTR20B5_MM	ERVK	LTR	95.7642	0.609701	0.408031	1.49425	0.135109	0.371474
RLTR20C1_MM	ERVK	LTR	159.774	0.401177	0.34603	1.15937	0.246305	0.545883
RLTR20C2_MM	ERVK	LTR	178.364	0.20198	0.329963	0.61213	0.540452	0.803328
RLTR20C	ERVK	LTR	41.3552	0.258173	0.580123	0.445031	0.656298	0.852624
RLTR20D	ERVK	LTR	122.229	0.197003	0.366451	0.537595	0.590856	0.82208
RLTR21	ERVK	LTR	315.315	0.440847	0.297154	1.48356	0.137925	0.376095
RLTR22_Mur	ERVK	LTR	247.7	0.549798	0.315078	1.74496	0.0809925	0.261305
RLTR22_Mus	ERVK	LTR	38.2675	0.851845	0.601714	1.4157	0.156864	0.411059
RLTR23	ERV1	LTR	216.996	-0.260387	0.331917	-0.784492	0.432751	0.729908
RLTR24	ERV1	LTR	93.4657	0.317835	0.404852	0.785065	0.432415	0.729908
RLTR24B_MM	ERV1	LTR	107.667	-1.23223	0.440838	-2.79521	0.00518662	0.0317154
RLTR25A	ERVK	LTR	130.073	0.573749	0.384628	1.4917	0.135778	0.372617
RLTR25B	ERVK	LTR	259.061	0.248842	0.295515	0.842063	0.399753	0.704138
RLTR26	ERVK	LTR	14.9109	0.732497	0.945831	0.774448	0.438666	0.734061
RLTR26B_MM	ERVK	LTR	17.411	0.472862	0.898825	0.526089	0.598827	0.828469
RLTR26C_MM	ERVK	LTR	46.8947	0.861473	0.540036	1.59521	0.110665	0.32493
RLTR26D_MM	ERVK	LTR	66.7933	-0.219216	0.465804	-0.47062	0.637912	0.849906
RLTR26_Mus	ERVK	LTR	177.344	0.771173	0.339762	2.26974	0.0232231	0.102847
RLTR27	ERVK	LTR	61.5709	0.0578948	0.481646	0.120202	0.904323	0.959351
RLTR28	ERVL	LTR	252.408	0.10241	0.304639	0.336168	0.736744	0.884093
RLTR28B	ERVL	LTR	102.213	0.461258	0.395301	1.16685	0.24327	0.541668
RLTR30	ERV1	LTR	41.0326	1.2249	0.586345	2.08905	0.0367034	0.145719
RLTR30B_MM	ERV1	LTR	26.9214	0.221045	0.682547	0.323853	0.74605	0.888367
RLTR30C_MM	ERV1	LTR	9.92738	2.04277	1.16832	1.74847	0.0803835	0.260068
RLTR30D2_MM	ERV1	LTR	170.214	-0.120636	0.343495	-0.3512	0.725438	0.880422
RLTR30D_MM	ERV1	LTR	14.9447	-0.0470509	0.89392	-0.0526343	0.958023	0.980692
RLTR30D_RN	ERV1	LTR	242.044	0.341299	0.298097	1.14493	0.252239	0.553846
RLTR30E_MM	ERV1	LTR	51.8545	0.321971	0.532014	0.605192	0.545052	0.803328
RLTR31A_Mm	ERVK	LTR	17.5303	0.162466	0.850708	0.190977	0.848544	0.940531
RLTR31B2	ERVK	LTR	115.311	0.265121	0.375256	0.706507	0.479873	0.763078
RLTR31B_Mm	ERVK	LTR	42.4513	-0.50818	0.577263	-0.880326	0.378683	0.68545
RLTR31C_MM	ERVK	LTR	88.0496	-0.334091	0.414824	-0.805378	0.420601	0.724903
RLTR31D_MM	ERVK	LTR	221.364	0.100581	0.343928	0.292449	0.769943	0.89467
RLTR31M	ERVK	LTR	29.4248	-0.174527	0.655082	-0.266421	0.789915	0.907518
RLTR31_Mm	ERVK	LTR	36.0679	0.399858	0.600493	0.665882	0.505487	0.785934
RLTR31_Mur	ERVK	LTR	22.2853	0.547654	0.767629	0.713435	0.475577	0.762509
RLTR33	ERVK	LTR	152.671	0.228242	0.375194	0.608331	0.542968	0.803328
RLTR34B_MM	ERVK	LTR	667.343	-1.02487	0.249244	-4.11193	3.92e-05	0.000570282
RLTR34C_MM	ERVK	LTR	99.8358	-0.495046	0.403542	-1.22675	0.219916	0.506659
RLTR34D_MM	ERVK	LTR	25.5438	0.431568	0.70812	0.609456	0.542222	0.803328
RLTR35B_MM	ERVL	LTR	13.9002	0.337942	0.932498	0.362405	0.71705	0.875625
RLTR3_Mm	ERVK	LTR	1.37483	0.703576	2.9517	0.238363	0.8116	0.919548
RLTR40	ERVK	LTR	142.597	0.626182	0.376517	1.66309	0.0962943	0.294607
RLTR41	ERV1	LTR	268.064	-0.250554	0.309907	-0.80848	0.418814	0.723944
RLTR41A2	ERV1	LTR	65.4261	-0.486126	0.465745	-1.04376	0.296597	0.603306
RLTR41B	ERV1	LTR	6.69914	0.660163	1.32633	0.497737	0.618669	0.841355
RLTR41C	ERV1	LTR	16.4838	0.226393	0.872061	0.259606	0.795167	0.910743
RLTR42-int	ERVK	LTR	220.041	0.0541204	0.331103	0.163455	0.87016	0.95005
RLTR42	ERVK	LTR	16.7908	-0.818507	0.876163	-0.934196	0.350203	0.656133
RLTR43C	ERVK	LTR	9.89855	1.36523	1.13219	1.20583	0.227882	0.51918
RLTR44-int	ERVK	LTR	82.3808	-0.709958	0.449124	-1.58076	0.113932	0.331361
RLTR44A	ERVK	LTR	23.5088	-0.730796	0.760833	-0.960521	0.336793	0.647154
RLTR44B	ERVK	LTR	21.1519	0.0625949	0.769852	0.0813077	0.935197	0.971369
RLTR44C	ERVK	LTR	144.655	-0.984622	0.455834	-2.16005	0.0307691	0.127611
RLTR44D	ERVK	LTR	6.66837	0.273779	1.3359	0.204939	0.83762	0.934409
RLTR44E	ERVK	LTR	142.584	-0.805879	0.348274	-2.31392	0.0206719	0.0939534
RLTR45-int	ERVK	LTR	276.062	1.47043	0.323186	4.54981	5.37e-06	0.000105965
RLTR45	ERVK	LTR	306.854	0.453772	0.281616	1.61132	0.107111	0.318209
RLTR46A2	ERVK	LTR	8.4152	0.833466	1.20123	0.693842	0.487782	0.769618
RLTR46A	ERVK	LTR	0.953741	-0.260818	3.73307	-0.0698667	0.9443	0.975188
RLTR46B	ERVK	LTR	5.26193	1.85092	1.54778	1.19585	0.231754	0.524925
RLTR47	ERVK	LTR	5.97438	-0.177885	1.39563	-0.127458	0.898578	0.957605
RLTR47_MM	ERV1	LTR	4.96961	0.924147	1.5274	0.605044	0.54515	0.803328
RLTR48A	ERV1	LTR	161.138	0.512198	0.347936	1.4721	0.140993	0.381568
RLTR48B	ERV1	LTR	9.37581	0.857166	1.13241	0.756943	0.449084	0.742653
RLTR48C	ERV1	LTR	9.60249	0.647542	1.11743	0.579493	0.562257	0.813928
RLTR49	ERVK	LTR	82.0283	0.85789	0.438107	1.95818	0.0502095	0.183865
RLTR4_MM-int	ERV1	LTR	1627.51	0.842953	0.330791	2.54829	0.0108251	0.0568416
RLTR4_Mm	ERV1	LTR	965.374	0.209677	0.364216	0.575694	0.564822	0.815582
RLTR50A	ERVK	LTR	2.75727	-0.161671	1.97985	-0.081658	0.934919	0.971369
RLTR50B	ERVK	LTR	29.9383	0.300491	0.691481	0.434561	0.663881	0.852624
RLTR51A_Mm	ERVK?	LTR	120.077	0.0235211	0.368398	0.0638468	0.949092	0.977086
RLTR51B_Mm	ERVK?	LTR	45.433	0.561345	0.550761	1.01922	0.3081	0.61794
RLTR53B_Mm	ERVK	LTR	5.48641	0.774159	1.45316	0.532743	0.594212	0.824605
RLTR53_Mm	ERVK	LTR	118.733	-0.196702	0.375814	-0.523401	0.600695	0.830163
RLTR5_Mm	ERV1	LTR	12.9144	0.616182	0.986091	0.624873	0.532054	0.803328
RLTR6-int	ERV1	LTR	353.364	1.5302	0.279719	5.47048	4.49e-08	1.87e-06
RLTR6B_Mm	ERV1	LTR	315.728	1.88553	0.32309	5.83594	5.35e-09	3.3e-07
RLTR6C_Mm	ERV1	LTR	2.79602	-0.668415	1.96849	-0.339557	0.73419	0.882669
RLTR6_Mm	ERV1	LTR	86.4047	0.608918	0.423947	1.43631	0.150915	0.400127
RLTR8	ERVK	LTR	78.5476	0.0846366	0.440182	0.192277	0.847526	0.939884
RLTR9A2	ERVK	LTR	37.5987	-0.391308	0.601078	-0.651011	0.51504	0.795072
RLTR9A3	ERVK	LTR	56.475	-0.153711	0.504951	-0.304407	0.760817	0.892739
RLTR9A3A	ERVK	LTR	30.4847	1.56789	0.726641	2.15771	0.03095	0.128222
RLTR9A3B	ERVK	LTR	20.7413	0.855758	0.795447	1.07582	0.282008	0.585716
RLTR9A	ERVK	LTR	111.707	0.128956	0.379016	0.340239	0.733676	0.882516
RLTR9B2	ERVK	LTR	4.59955	-0.446396	1.58724	-0.281241	0.778526	0.899696
RLTR9B	ERVK	LTR	88.578	-0.503702	0.432974	-1.16335	0.244686	0.543555
RLTR9C	ERVK	LTR	22.134	0.935368	0.783733	1.19348	0.232683	0.526178
RLTR9D2	ERVK	LTR	27.0131	-0.114279	0.684596	-0.16693	0.867425	0.948737
RLTR9D	ERVK	LTR	213.73	0.178674	0.30984	0.576666	0.564165	0.814973
RLTR9E	ERVK	LTR	1157.9	-0.486382	0.22679	-2.14464	0.0319818	0.131392
RLTR9F	ERVK	LTR	25.6764	0.387913	0.732349	0.529683	0.596332	0.826347
RLTRETN_Mm	ERVK	LTR	1325.66	-1.18271	0.246488	-4.79824	1.6e-06	3.84e-05
RMER10A	ERVL	LTR	764.204	0.16155	0.236754	0.682353	0.495016	0.776649
RMER10B	ERVL	LTR	453.269	0.129083	0.262601	0.491555	0.623034	0.842716
RMER12	ERVK	LTR	202.721	-0.0175788	0.312096	-0.0563252	0.955083	0.979869
RMER12B	ERVK	LTR	128.391	-0.114022	0.388186	-0.293731	0.768964	0.894287
RMER12C	ERVK	LTR	138.147	0.437933	0.366419	1.19517	0.23202	0.52528
RMER13A1	ERVK	LTR	141.449	0.396899	0.361313	1.09849	0.271989	0.573997
RMER13A2	ERVK	LTR	168.143	0.428799	0.331721	1.29265	0.196133	0.472938
RMER13A	ERVK	LTR	125.299	-0.0816943	0.368998	-0.221395	0.824785	0.926549
RMER13B	ERVK	LTR	366.774	0.413719	0.267754	1.54515	0.122311	0.347516
RMER15-int	ERVL	LTR	229.035	0.254255	0.318439	0.798443	0.424613	0.728133
RMER15	ERVL	LTR	1477.93	0.14047	0.220927	0.63582	0.524893	0.802552
RMER16-int	ERVK	LTR	220.886	0.190882	0.355669	0.536683	0.591486	0.822403
RMER16	ERVK	LTR	62.571	0.295785	0.497362	0.594707	0.552039	0.805598
RMER16A2	ERVK	LTR	29.0271	0.124701	0.658503	0.189371	0.849802	0.941112
RMER16A3	ERVK	LTR	28.2328	0.131856	0.686946	0.191945	0.847785	0.93997
RMER16B2	ERVK	LTR	46.6838	0.152092	0.588511	0.258435	0.796071	0.911149
RMER16B3	ERVK	LTR	2.87495	0.59868	1.95023	0.30698	0.758859	0.892123
RMER16B	ERVK	LTR	5.76888	0.181233	1.50131	0.120716	0.903916	0.959096
RMER16C	ERVK	LTR	9.07289	0.00691319	1.13086	0.00611322	0.995122	0.99724
RMER16_Mm	ERVK	LTR	39.8861	-0.0344515	0.575514	-0.0598622	0.952265	0.978052
RMER17A-int	ERVK	LTR	87.1462	1.76005	0.432423	4.07021	4.7e-05	0.000662845
RMER17A2	ERVK	LTR	282.726	0.0652791	0.291319	0.224081	0.822694	0.926033
RMER17A	ERVK	LTR	186.89	0.967626	0.333194	2.90409	0.00368324	0.024075
RMER17B2	ERVK	LTR	109.953	-0.131275	0.393891	-0.333276	0.738926	0.885151
RMER17B	ERVK	LTR	312.853	0.300106	0.292411	1.02632	0.304743	0.613262
RMER17C-int	ERVK	LTR	309.513	0.602981	0.286801	2.10244	0.0355151	0.142307
RMER17C2	ERVK	LTR	191.643	0.242367	0.319696	0.758116	0.448382	0.742027
RMER17C	ERVK	LTR	669.941	0.231522	0.254666	0.909117	0.363288	0.671253
RMER17D2	ERVK	LTR	101.513	0.141628	0.395433	0.358158	0.720225	0.876977
RMER17D	ERVK	LTR	116.468	1.06535	0.386118	2.75912	0.00579573	0.0346442
RMER19A	ERVK	LTR	347.165	0.416184	0.276275	1.50642	0.13196	0.366692
RMER19B2	ERVK	LTR	305.507	0.264212	0.313714	0.842205	0.399673	0.704132
RMER19B	ERVK	LTR	1576.1	0.107065	0.218987	0.48891	0.624906	0.843199
RMER19C	ERVK	LTR	262.366	-0.143258	0.321944	-0.444978	0.656336	0.852624
RMER20A	ERVK	LTR	95.1757	0.48981	0.41248	1.18748	0.23504	0.529863
RMER20B	ERVK	LTR	163.503	0.285545	0.337983	0.844849	0.398195	0.702333
RMER20C_Mm	ERVK	LTR	103.678	0.655758	0.401915	1.63158	0.102767	0.309116
RMER21A	ERV1	LTR	247.293	-0.686361	0.301946	-2.27312	0.0230187	0.102106
RMER21B	ERV1	LTR	102.941	0.19179	0.390265	0.491434	0.623119	0.842716
RMER2	ERV1	LTR	177.172	0.491435	0.325192	1.51122	0.130733	0.364232
RMER30	hAT-Charlie	DNA	296.591	0.0568886	0.291457	0.195187	0.845247	0.938272
RMER3D-int	ERVK	LTR	61.6533	0.697052	0.510518	1.36538	0.172133	0.436129
RMER3D4	ERVK	LTR	2.10008	-1.17916	2.45359	-0.480586	0.630811	0.846421
RMER4A	ERVK	LTR	305.29	-0.309039	0.280118	-1.10325	0.26992	0.572026
RMER4B	ERVK	LTR	607.689	0.183178	0.244212	0.750077	0.453208	0.745958
RMER5	ERV1	LTR	737.178	0.463013	0.240026	1.92902	0.0537287	0.193653
RMER6-int	ERVK	LTR	22.7486	-0.189606	0.759996	-0.249482	0.802988	0.91477
RMER6A	ERVK	LTR	472.518	0.00432242	0.263924	0.0163775	0.986933	0.993987
RMER6B	ERVK	LTR	124.408	0.4005	0.374685	1.0689	0.285117	0.588876
RMER6BA	ERVK	LTR	120.089	0.0614455	0.374688	0.163991	0.869738	0.949919
RMER6C	ERVK	LTR	109.097	0.836135	0.44268	1.8888	0.0589181	0.206813
RMER6D	ERVK	LTR	74.6078	0.145788	0.456647	0.319257	0.749532	0.888717
RNERVK23-int	ERVK	LTR	204.301	0.0127884	0.316442	0.0404131	0.967764	0.985394
RSINE1	B4	SINE	17463.1	0.0136378	0.201798	0.0675816	0.946119	0.976266
Ricksha	MULE-MuDR	DNA	2.72346	1.91575	2.13258	0.898324	0.369013	0.67619
Ricksha_0	MULE-MuDR	DNA	3.41794	-0.362082	1.86407	-0.194243	0.845986	0.938748
Ricksha_a	MuDR	DNA	0.515614	-2.71067	4.90275	-0.552888	0.58034	0.817941
Ricksha_c	MULE-MuDR	DNA	12.5686	0.0901059	0.984351	0.0915384	0.927065	0.968735
RodERV21-int	ERV1	LTR	185.581	0.412143	0.320897	1.28434	0.199021	0.477596
SRV_MM-int	ERVK	LTR	49.3365	1.05192	0.539284	1.95059	0.0511063	0.186438
Tigger10	TcMar-Tigger	DNA	25.4423	0.505106	0.732974	0.689119	0.490748	0.772414
Tigger11a	TcMar-Tigger	DNA	1.40441	1.86772	3.04481	0.613412	0.539604	0.803328
Tigger12	TcMar-Tigger	DNA	14.1771	-0.352632	0.956522	-0.368661	0.712381	0.873389
Tigger12A	TcMar-Tigger	DNA	3.52994	0.249074	1.89338	0.13155	0.89534	0.956559
Tigger12c	TcMar-Tigger	DNA	4.37533	1.99598	1.77182	1.12651	0.259948	0.563841
Tigger13a	TcMar-Tigger	DNA	32.2919	0.39578	0.638022	0.620324	0.535045	0.803328
Tigger14a	TcMar-Tigger	DNA	13.7573	0.490549	0.953039	0.514721	0.606748	0.835012
Tigger15a	TcMar-Tigger	DNA	73.852	-0.285026	0.444296	-0.641523	0.521183	0.800583
Tigger16a	TcMar-Tigger	DNA	9.28814	1.36874	1.16276	1.17715	0.239137	0.535426
Tigger16b	TcMar-Tigger	DNA	19.4159	0.259134	0.799071	0.324294	0.745716	0.888367
Tigger17	TcMar-Tigger	DNA	17.2131	-0.647636	0.837156	-0.773614	0.439159	0.734522
Tigger17a	TcMar-Tigger	DNA	77.2429	-0.0523859	0.451717	-0.115971	0.907676	0.959776
Tigger17b	TcMar-Tigger	DNA	14.0348	-1.39751	0.985447	-1.41815	0.156147	0.40987
Tigger17c	TcMar-Tigger	DNA	49.0991	-0.0857433	0.527766	-0.162465	0.87094	0.950237
Tigger18a	TcMar-Tigger	DNA	36.0428	-0.947084	0.632044	-1.49845	0.134017	0.369706
Tigger19a	TcMar-Tigger	DNA	70.6456	0.217823	0.461766	0.471717	0.637129	0.849505
Tigger1	TcMar-Tigger	DNA	84.4199	0.81943	0.428455	1.91253	0.0558089	0.198872
Tigger1a_Art	TcMar-Tigger	DNA	2.04338	1.52267	2.55947	0.594915	0.5519	0.805598
Tigger20a	TcMar-Tigger	DNA	13.5198	-0.0227725	0.934649	-0.0243648	0.980562	0.991398
Tigger2b	TcMar-Tigger	DNA	17.49	-0.10061	0.882589	-0.113995	0.909242	0.960185
Tigger5	TcMar-Tigger	DNA	170.041	-0.0620005	0.328699	-0.188624	0.850387	0.941557
Tigger5b	TcMar-Tigger	DNA	123.548	0.309074	0.366897	0.842399	0.399565	0.703986
Tigger6a	TcMar-Tigger	DNA	17.0924	0.797513	0.866996	0.919858	0.357647	0.665313
Tigger6b	TcMar-Tigger	DNA	11.5166	0.150238	1.01261	0.148368	0.882053	0.952365
Tigger7	TcMar-Tigger	DNA	409.433	0.0388939	0.263722	0.147481	0.882753	0.952365
Tigger8	TcMar-Tigger	DNA	4.67967	0.592083	1.79408	0.330021	0.741384	0.886319
Tigger9a	TcMar-Tigger	DNA	17.9049	-1.4676	0.841869	-1.74326	0.081288	0.261892
Tigger9b	TcMar-Tigger	DNA	35.2482	0.19498	0.604018	0.322805	0.746843	0.888367
UCON23	hAT?	DNA	1.98192	2.62815	2.66364	0.986676	0.323801	0.633957
UCON29	PiggyBac?	DNA	10.3964	0.11255	1.06993	0.105194	0.916222	0.964246
URR1A	hAT-Charlie	DNA	1677.68	0.209068	0.219027	0.95453	0.339816	0.647154
URR1B	hAT-Charlie	DNA	1709.63	0.24967	0.221166	1.12888	0.258948	0.562202
X1_LINE	CR1	LINE	1.6178	2.13211	2.86425	0.744387	0.456642	0.748065
X3_LINE	RTE-BovB	LINE	10.9075	0.0784934	1.04184	0.075341	0.939943	0.973449
X5A_LINE	CR1	LINE	1.28674	0.084481	3.3027	0.0255794	0.979593	0.990962
X5B_LINE	CR1	LINE	1.56083	2.2252	2.89971	0.767388	0.442851	0.737305
X6A_LINE	CR1	LINE	3.68856	1.23816	1.78949	0.691905	0.488997	0.770901
X6B_LINE	CR1	LINE	6.3057	1.13007	1.3699	0.824929	0.409412	0.713976
X7A_LINE	CR1	LINE	16.1112	0.185709	0.9474	0.19602	0.844595	0.937931
X7B_LINE	CR1	LINE	17.0796	0.409525	0.84816	0.482839	0.62921	0.845531
X7C_LINE	CR1	LINE	43.7481	1.21924	0.594568	2.05063	0.0403032	0.156291
X8_LINE	CR1	LINE	0.876255	3.06248	4.23931	0.722401	0.470048	0.756888
X9_LINE	L1?	LINE	2.3813	4.50588	2.61621	1.72229	0.0850162	0.270382
Zaphod2	hAT-Tip100	DNA	2.21089	-0.651867	2.2214	-0.293449	0.769179	0.894287
Zaphod3	hAT-Tip100	DNA	18.8985	1.15479	0.851439	1.35628	0.175011	0.440346
Zaphod	hAT-Tip100	DNA	46.8731	-0.540828	0.564262	-0.958469	0.337826	0.647154
hAT-N1_Mam	hAT?	DNA	14.0508	0.886904	0.94737	0.936175	0.349183	0.655648
